# Supplementary material for: Genomic surveillance of SARS-CoV-2 tracks early interstate transmission of P.1 lineage and diversification within P.2 clade in Brazil
Source: PLoS Negl Trop Dis. 2021 Oct 13;15(10):e0009835. doi: 10.1371/journal.pntd.0009835 (PMC8544873; doi:10.1371/journal.pntd.0009835)
Supplement: S2 Table — (XLSX) [file pntd.0009835.s008.xlsx]

## Sheet: Table S2
#chrom	chromStart	chromEnd	name	ratio
NC_045512.2	25523	25694	ORF3d protein	0.0760234
NC_045512.2	25456	25579	ORF3c	0.0731707
NC_045512.2	28733	28952	ORF9c	0.0730594
NC_045512.2	27938	28256	ORF8	0.0691824
NC_045512.2	28283	28574	ORF9b	0.0687285
NC_045512.2	25392	26217	ORF3a	0.0606061
NC_045512.2	27755	27884	ORF7b	0.0542636
NC_045512.2	28273	29530	N	0.0493238
NC_045512.2	12685	13024	nsp9	0.0412979
NC_045512.2	21598	23617	Spike protein S1	0.0331847
NC_045512.2	27201	27384	ORF6	0.0327869
NC_045512.2	26522	27188	M	0.0315315
NC_045512.2	27438	27756	ORF7a	0.0314465
NC_045512.2	21598	25381	S glycoprotein	0.0301348
NC_045512.2	24007	25381	Spike protein S2'	0.0269287
NC_045512.2	23617	25381	Spike protein S2	0.026644
NC_045512.2	10972	11842	nsp6	0.0264368
NC_045512.2	10054	10972	3CL-PRO	0.0250545
NC_045512.2	2719	8554	nsp3	0.0236504
NC_045512.2	16236	18039	Hel	0.0232945
NC_045512.2	805	2719	nsp2	0.0229885
NC_045512.2	20658	21552	nsp16	0.0223714
NC_045512.2	265	13480	pp1a	0.0223231
NC_045512.2	19620	20658	nsp15	0.022158
NC_045512.2	265	21552	pp1ab	0.0212806
NC_045512.2	18039	19620	ExoN	0.0196078
NC_045512.2	8554	10054	nsp4	0.0186667
NC_045512.2	265	805	nsp1	0.0185185
NC_045512.2	13024	13441	nsp10	0.0167866
NC_045512.2	11842	12091	nsp7	0.0160643
NC_045512.2	13441	16236	Pol	0.0150268
NC_045512.2	26244	26469	E	0.00888889
NC_045512.2	12091	12685	nsp8	0.00841751
NC_045512.2	13441	13480	nsp11	0
