# Supplementary material for: Genomic surveillance of SARS-CoV-2 tracks early interstate transmission of P.1 lineage and diversification within P.2 clade in Brazil
Source: PLoS Negl Trop Dis. 2021 Oct 13;15(10):e0009835. doi: 10.1371/journal.pntd.0009835 (PMC8544873; doi:10.1371/journal.pntd.0009835)
Supplement: S1 File — (TXT) [file pntd.0009835.s010.txt]

#nexus
BEGIN TREES;

  TREE LARGE_TREE_FIG1 = ((((((('hCoV-19/Brazil/SP-02/2020|EPI_ISL_413016|2020-02-28|B':3.4E-5,(('hCoV-19/Brazil/RJ-00333/2020|EPI_ISL_623136|2020-04-28|B.39':1.0E-6,(((('hCoV-19/Brazil/RJ-00335/2020|EPI_ISL_623138|2020-03-30|B.39':1.0E-6,'hCoV-19/Brazil/RJ-00336/2020|EPI_ISL_623139|2020-04-20|B.39':1.36E-4)[&bootstrap=95]:1.33E-4,'hCoV-19/Brazil/RJ-1595/2020|EPI_ISL_467346|2020-04-02|B.39':3.03E-4)[&bootstrap=35]:1.0E-6,'hCoV-19/Brazil/RJ-00334/2020|EPI_ISL_623137|2020-05-18|B.39':1.0E-6)[&bootstrap=15]:1.0E-6,'hCoV-19/England/20102087902/2020|EPI_ISL_417215|2020-02-25|B.39':1.0E-6)[&bootstrap=9]:1.0E-6)[&bootstrap=9]:1.0E-6,('hCoV-19/Brazil/RJ-0254/2020|EPI_ISL_470622|2020-04-01|B.39':1.0E-6,'hCoV-19/Brazil/PA-IEC172960/2020|EPI_ISL_848594|2020-04-13|B.39':1.66E-4)[&bootstrap=13]:1.0E-6)[&bootstrap=79]:6.6E-5)[&bootstrap=61]:2.0E-6,(('hCoV-19/Brazil/GO-0207/2020|EPI_ISL_470574|2020-03-13|B.40':1.0E-6,'hCoV-19/Brazil/ES-225/2020|EPI_ISL_415128|2020-02-29|B.40':2.0E-6)[&bootstrap=95]:1.0E-6,'hCoV-19/England/09c/2020|EPI_ISL_412116|2020-02-09|B.40':1.0E-6)[&bootstrap=93]:1.33E-4)[&bootstrap=80]:9.9E-5,('hCoV-19/Brazil/SC-766/2020|EPI_ISL_427305|2020-03-10|B.6':1.01E-4,'hCoV-19/Taiwan/NTU04/2020|EPI_ISL_422407|2020-03-04|B.6':3.4E-5)[&bootstrap=97]:1.0E-4)[&bootstrap=41]:6.6E-5,(('hCoV-19/Brazil/SP-11/2020|EPI_ISL_416033|2020-03-03|B.3':1.0E-6,'hCoV-19/Germany/NW-HHU-02-1/2020|EPI_ISL_414497|2020-02-25|B.3':1.0E-6)[&bootstrap=86]:3.4E-5,('hCoV-19/Brazil/SP-L12-CD26/2020|EPI_ISL_476220|2020-03-09|B.23':7.0E-5,'hCoV-19/England/201061458/2020|EPI_ISL_464416|2020-03-01|B.23':1.0E-6)[&bootstrap=93]:6.7E-5)[&bootstrap=14]:1.0E-6)[&bootstrap=2]:1.0E-6,((('hCoV-19/Brazil/RJ-352/2020|EPI_ISL_427299|2020-03-05|A.2':1.01E-4,'hCoV-19/Spain/MD-ISCIII-201091/2020|EPI_ISL_871973|2020-02-22|A.2':1.0E-6)[&bootstrap=99]:2.32E-4,('hCoV-19/Brazil/BA-19/2020|EPI_ISL_978504|2020-03-19|A.1':3.4E-5,'hCoV-19/USA/WA-NIH-WA1/2020|EPI_ISL_596386|2020-01-19|A.1':1.0E-6)[&bootstrap=95]:3.4E-5)[&bootstrap=72]:3.4E-5,'hCoV-19/Brazil/PE-IAM138/2020|EPI_ISL_500463|2020-04-09|B':6.7E-5)[&bootstrap=1]:1.0E-6)[&bootstrap=32]:1.0E-6,(((('hCoV-19/Brazil/GO-0208/2020|EPI_ISL_470575|2020-03-18|B.1.22':1.0E-6,'hCoV-19/Netherlands/GE-EMC-217/2020|EPI_ISL_523199|2020-03-05|B.1.22':1.0E-6)[&bootstrap=87]:1.34E-4,((('hCoV-19/Brazil/RJ-DCVN01/2020|EPI_ISL_483065|2020-03-23|B.1':1.0E-4,('hCoV-19/Brazil/SE-6555/2020|EPI_ISL_541381|2020-04-27|B.1':3.4E-5,'hCoV-19/Brazil/SE-6591/2020|EPI_ISL_541390|2020-04-29|B.1':6.7E-5)[&bootstrap=58]:1.0E-6)[&bootstrap=12]:6.6E-5,('hCoV-19/Brazil/BA-39/2020|EPI_ISL_978524|2020-03-17|B.1':6.7E-5,(((('hCoV-19/Brazil/MG-0215/2020|EPI_ISL_470581|2020-03-19|B.1.314':3.5E-5,'hCoV-19/USA/NY-PV08125/2020|EPI_ISL_421354|2020-03-13|B.1.314':1.0E-6)[&bootstrap=63]:6.7E-5,'hCoV-19/USA/TX-HMH-2633/2020|EPI_ISL_545440|2020-06-05|B.1.432':1.0E-4)[&bootstrap=15]:1.0E-6,'hCoV-19/Brazil/SP-L7-CD76/2020|EPI_ISL_476443|2020-03-19|B.1':3.5E-5)[&bootstrap=20]:1.0E-6,'hCoV-19/Brazil/PR-5622/2020|EPI_ISL_541345|2020-03-28|B.1':6.7E-5)[&bootstrap=18]:1.0E-6)[&bootstrap=14]:1.0E-6)[&bootstrap=4]:1.0E-6,(('hCoV-19/Brazil/PR-L94-CD2718/2021|EPI_ISL_1009675|2021-01-07|B.1.375':3.82E-4,'hCoV-19/USA/MA-MGH-02822/2020|EPI_ISL_765648|2020-09-23|B.1.375':1.0E-4)[&bootstrap=100]:6.6E-5,'hCoV-19/South_Africa/KRISP-K008526/2021|EPI_ISL_1048503|2012-01-16|501Y.V2':5.37E-4)[&bootstrap=32]:2.0E-6)[&bootstrap=3]:6.6E-5)[&bootstrap=1]:1.0E-6,(((('hCoV-19/Brazil/SP-L34-CD878/2020|EPI_ISL_721989|2020-04-23|B.1':7.0E-5,'hCoV-19/Brazil/SP-L33-CD857/2020|EPI_ISL_722003|2020-04-22|B.1':1.0E-6)[&bootstrap=89]:1.04E-4,('hCoV-19/Brazil/AP-IEC-177390/2020|EPI_ISL_918554|2020-12-16|B.1.160':2.67E-4,'hCoV-19/Israel/CVL-2703/2021|EPI_ISL_1073490|2020-01-04|B.1.160':3.33E-4)[&bootstrap=100]:4.99E-4)[&bootstrap=9]:1.0E-6,(('hCoV-19/Brazil/SP-L34-CD883/2020|EPI_ISL_722049|2020-04-23|B.1':3.4E-5,'hCoV-19/Brazil/MG-CV12/2020|EPI_ISL_429674|2020-03-11|B.1':3.58E-4)[&bootstrap=2]:1.0E-6,(('hCoV-19/Brazil/SP-L9-CD91/2020|EPI_ISL_476490|2020-03-24|B.1':1.0E-6,'hCoV-19/Brazil/SP-L7-CD63/2020|EPI_ISL_476432|2020-03-22|B.1':1.0E-6)[&bootstrap=60]:3.4E-5,('hCoV-19/Brazil/SP-L7-CD70/2020|EPI_ISL_476437|2020-03-23|B.1':1.0E-6,'hCoV-19/Brazil/SP-L9-CD122/2020|EPI_ISL_476472|2020-03-19|B.1':1.0E-6)[&bootstrap=25]:1.0E-6)[&bootstrap=10]:1.0E-6)[&bootstrap=5]:1.0E-6)[&bootstrap=22]:1.0E-6,((('hCoV-19/Brazil/AM-20890661CB/2020|EPI_ISL_1068195|2020-04-16|B.1.111':2.0E-6,('hCoV-19/Brazil/AM-20891184SB/2020|EPI_ISL_1068203|2020-05-18|B.1.111':1.02E-4,'hCoV-19/Brazil/AM-20891128MC/2020|EPI_ISL_1068201|2020-05-15|B.1.111':1.36E-4)[&bootstrap=75]:1.0E-6)[&bootstrap=65]:1.0E-6,'15566/Brazil/RJ-RIO_DE_JANEIRO|03-02-2021|B.1':5.32E-4)[&bootstrap=35]:1.0E-6,'hCoV-19/USA/IL_0087/2020|EPI_ISL_424850|2020-03-07|B.1.111':1.0E-6)[&bootstrap=39]:3.4E-5)[&bootstrap=38]:3.4E-5)[&bootstrap=4]:3.4E-5,((('hCoV-19/Brazil/SP-01/2020|EPI_ISL_412964|2020-02-25|B.1':1.0E-6,(((((((('hCoV-19/Brazil/RS-00615/2020|EPI_ISL_770567|2020-11-25|B.1.91':1.67E-4,'hCoV-19/Brazil/RS-00670/2020|EPI_ISL_770612|2020-11-26|B.1.91':3.0E-6)[&bootstrap=87]:6.6E-5,'hCoV-19/Brazil/RS-15274/2020|EPI_ISL_729850|2020-07-17|B.1.91':6.7E-5)[&bootstrap=66]:2.0E-6,'hCoV-19/Brazil/RS-32832/2020|EPI_ISL_943578|2020-07-21|B.1.1.29':1.02E-4)[&bootstrap=28]:2.0E-6,'hCoV-19/Brazil/RS-32082/2020|EPI_ISL_943580|2020-07-16|B.1.91':1.34E-4)[&bootstrap=51]:6.6E-5,'hCoV-19/Brazil/RS-12256/2020|EPI_ISL_943596|2020-05-20|B.1.91':2.0E-6)[&bootstrap=57]:6.6E-5,'hCoV-19/Italy/LOM-INMI-5314-N/2020|EPI_ISL_451307|2020-02-21|B.1.91':1.0E-6)[&bootstrap=40]:3.4E-5,((('hCoV-19/Brazil/BA-34/2020|EPI_ISL_978519|2020-03-16|B.1':6.7E-5,('hCoV-19/Brazil/RJ-2676/2020|EPI_ISL_467354|2020-04-24|B.1':6.7E-5,'hCoV-19/Israel/CVL-2745/2021|EPI_ISL_1073502|2020-01-04|B.1':4.67E-4)[&bootstrap=57]:1.0E-6)[&bootstrap=54]:1.0E-6,'hCoV-19/Brazil/MG-CV31/2020|EPI_ISL_429687|2020-03-17|B.1':1.0E-4)[&bootstrap=56]:6.6E-5,((((('hCoV-19/Brazil/RJ-NIL4PL01/2020|EPI_ISL_1023800|2020-08-10|B.1.432':5.97E-4,(('hCoV-19/Brazil/RJ-NIL4PL02/2020|EPI_ISL_1023790|2020-08-10|B.1.432':0.001724,'hCoV-19/Brazil/RJ-NIL4PL03/2020|EPI_ISL_1023798|2020-08-10|B.1.432':0.001301)[&bootstrap=45]:1.0E-4,'hCoV-19/Brazil/RJ-NIL4PL04/2020|EPI_ISL_1023796|2020-08-10|B.1':0.001088)[&bootstrap=78]:7.41E-4)[&bootstrap=100]:0.001986,(('hCoV-19/Brazil/RJ-NIL1PL04/2020|EPI_ISL_1023841|2020-08-10|B.1.375':5.49E-4,'hCoV-19/Brazil/RJ-NIL1PL03/2020|EPI_ISL_1023845|2020-08-10|B.1.375':3.59E-4)[&bootstrap=67]:4.09E-4,'hCoV-19/Brazil/RJ-NIL1PL01/2020|EPI_ISL_1023843|2020-08-10|B.1.375':5.75E-4)[&bootstrap=100]:0.001678)[&bootstrap=35]:7.4E-5,((((('hCoV-19/Brazil/RJ-9054PL01/2020|EPI_ISL_1023805|2020-08-10|B.1':0.00167,'hCoV-19/Brazil/RJ-9054PL03/2020|EPI_ISL_1023807|2020-08-10|B.1':4.84E-4)[&bootstrap=49]:4.26E-4,'hCoV-19/Brazil/RJ-9054PL02/2020|EPI_ISL_1023815|2020-08-10|B.1':3.75E-4)[&bootstrap=61]:6.36E-4,'hCoV-19/Brazil/RJ-9054PL04/2020|EPI_ISL_1023816|2020-08-10|B.1.222':0.001105)[&bootstrap=100]:0.001686,((('hCoV-19/Brazil/RJ-9051PL04/2020|EPI_ISL_1023820|2020-08-10|B.1.235':2.99E-4,'hCoV-19/Brazil/RJ-9051PL02/2020|EPI_ISL_1023824|2020-08-10|B.1.235':6.01E-4)[&bootstrap=78]:4.99E-4,'hCoV-19/Brazil/RJ-9051PL01/2020|EPI_ISL_1023822|2020-08-10|B.1.235':3.91E-4)[&bootstrap=100]:0.001092,(('hCoV-19/Brazil/RJ-9052PL01/2020|EPI_ISL_1023801|2020-08-10|B.1.235':8.45E-4,('hCoV-19/Brazil/RJ-9052PL02/2020|EPI_ISL_1023792|2020-08-10|B.1':4.72E-4,'hCoV-19/Brazil/RJ-9052PL03/2020|EPI_ISL_1023794|2020-08-10|B.1.432':0.001304)[&bootstrap=22]:2.09E-4)[&bootstrap=34]:4.84E-4,'hCoV-19/Brazil/RJ-9052PL04/2020|EPI_ISL_1023803|2020-08-10|B.1.432':6.62E-4)[&bootstrap=100]:0.002608)[&bootstrap=25]:1.28E-4)[&bootstrap=10]:2.3E-5,(((('hCoV-19/Brazil/RJ-NIL3PL03/2020|EPI_ISL_1023809|2020-08-10|B.1':7.96E-4,'hCoV-19/Brazil/RJ-NIL3PL02/2020|EPI_ISL_1023811|2020-08-10|B.1.432':5.0E-4)[&bootstrap=78]:2.19E-4,'hCoV-19/Brazil/RJ-NIL3PL04/2020|EPI_ISL_1023835|2020-08-10|B.1.432':8.78E-4)[&bootstrap=69]:4.01E-4,'hCoV-19/Brazil/RJ-NIL3PL01/2020|EPI_ISL_1023839|2020-08-10|B.1':9.12E-4)[&bootstrap=100]:0.001256,('hCoV-19/Brazil/RJ-9053PL01/2020|EPI_ISL_1023812|2020-08-10|B.1':0.001337,(('hCoV-19/Brazil/RJ-NIL2PL01/2020|EPI_ISL_1023818|2020-08-10|B.1':6.72E-4,('hCoV-19/Brazil/RJ-NIL2PL02/2020|EPI_ISL_1023827|2020-08-10|B.1':7.77E-4,'hCoV-19/Brazil/RJ-NIL2PL04/2020|EPI_ISL_1023837|2020-08-10|B.1.222':8.91E-4)[&bootstrap=45]:2.26E-4)[&bootstrap=45]:4.65E-4,'hCoV-19/Brazil/RJ-NIL2PL03/2020|EPI_ISL_1023826|2020-08-10|B.1':7.9E-4)[&bootstrap=100]:8.1E-4)[&bootstrap=32]:3.3E-5)[&bootstrap=9]:9.9E-5)[&bootstrap=9]:3.4E-5)[&bootstrap=13]:6.7E-5,(('hCoV-19/Brazil/RJ-9055PL04/2020|EPI_ISL_1023783|2020-08-10|B.1.432':7.5E-5,('hCoV-19/Brazil/RJ-9055PL03/2020|EPI_ISL_1023786|2020-08-10|B.1.432':3.11E-4,'hCoV-19/Brazil/RJ-9055PL02/2020|EPI_ISL_1023788|2020-08-10|B.1':5.53E-4)[&bootstrap=77]:2.36E-4)[&bootstrap=78]:2.06E-4,'hCoV-19/Brazil/RJ-9055PL01/2020|EPI_ISL_1023784|2020-08-10|B.1.432':3.9E-4)[&bootstrap=100]:7.85E-4)[&bootstrap=29]:7.3E-5,'hCoV-19/Italy/TUS-UniSi08/2020|EPI_ISL_803887|2020-03-27|B.1.225':2.97E-4)[&bootstrap=18]:1.49E-4)[&bootstrap=0]:2.13E-4)[&bootstrap=0]:1.0E-6,('hCoV-19/Brazil/AM-20140253FP/2020|EPI_ISL_1068079|2020-04-07|B.1.395':3.4E-5,'hCoV-19/Germany/BE-ChVir1670/2020|EPI_ISL_729477|2020-03-02|B.1.395':3.0E-6)[&bootstrap=42]:6.6E-5)[&bootstrap=0]:1.0E-6)[&bootstrap=0]:1.0E-6,((('hCoV-19/Brazil/SP-825/2020|EPI_ISL_776760|2020-03-24|B.1.195':1.0E-6,((('hCoV-19/Brazil/SP-L14-CD260/2020|EPI_ISL_476256|2020-03-27|B.1.195':1.0E-6,'hCoV-19/Brazil/AM-0204/2020|EPI_ISL_470571|2020-04-02|B.1.195':2.0E-6)[&bootstrap=8]:1.0E-6,((('hCoV-19/Brazil/AM-L87-CD2693/2020|EPI_ISL_1061031|2020-05-27|B.1.195':1.69E-4,('hCoV-19/Brazil/AM-20140047PR/2020|EPI_ISL_1068078|2020-03-23|B.1.195':1.0E-6,'hCoV-19/Brazil/AM-20890033RD/2020|EPI_ISL_1068166|2020-04-10|B.1.195':3.4E-5)[&bootstrap=62]:1.0E-6)[&bootstrap=61]:1.0E-4,((('hCoV-19/Brazil/AM-20140488MF/2020|EPI_ISL_1068086|2020-04-23|B.1.195':6.8E-5,'hCoV-19/Brazil/AM-20891507CM/2020|EPI_ISL_1068207|2020-07-24|B.1.195':1.34E-4)[&bootstrap=63]:1.34E-4,('hCoV-19/Brazil/AM-0202/2020|EPI_ISL_470569|2020-04-01|B.1.195':1.0E-6,('hCoV-19/Brazil/AM-20140451EL/2020|EPI_ISL_1068084|2020-04-22|B.1.195':2.04E-4,'hCoV-19/Brazil/AM-20890068AA/2020|EPI_ISL_1068170|2020-05-03|B.1.195':2.0E-6)[&bootstrap=14]:1.0E-6)[&bootstrap=1]:1.0E-6)[&bootstrap=0]:1.0E-6,(('hCoV-19/Brazil/AM-20892241JS/2020|EPI_ISL_1068224|2020-06-23|B.1.195':1.0E-6,'hCoV-19/Brazil/AM-20892523EN/2020|EPI_ISL_1068233|2020-07-26|B.1.195':3.4E-5)[&bootstrap=99]:1.0E-4,'hCoV-19/Brazil/AM-20250295LD/2020|EPI_ISL_1068116|2020-04-11|B.1.195':2.01E-4)[&bootstrap=6]:1.0E-6)[&bootstrap=0]:1.0E-6)[&bootstrap=0]:1.0E-6,('hCoV-19/Brazil/AM-0201/2020|EPI_ISL_470568|2020-04-01|B.1.195':6.9E-5,('hCoV-19/Brazil/AM-20891666CS/2020|EPI_ISL_1068212|2020-05-23|B.1.195':2.35E-4,'hCoV-19/Brazil/AM-20140055FN-R1/2020|EPI_ISL_811148|2020-03-24|B.1.195':1.02E-4)[&bootstrap=2]:1.0E-6)[&bootstrap=0]:1.0E-6)[&bootstrap=0]:1.0E-6)[&bootstrap=0]:1.0E-6,(('hCoV-19/Brazil/PR-5617/2020|EPI_ISL_541340|2020-03-17|B.1.195':1.34E-4,('hCoV-19/Brazil/AM-20890084SS/2020|EPI_ISL_1068173|2020-06-08|B.1.195':1.34E-4,('hCoV-19/Brazil/AM-20892520WS/2020|EPI_ISL_1068231|2020-07-24|B.1.195':3.4E-5,'hCoV-19/Brazil/AM-20892974ES/2020|EPI_ISL_1068237|2020-09-15|B.1.195':2.36E-4)[&bootstrap=100]:3.03E-4)[&bootstrap=4]:1.0E-6)[&bootstrap=0]:1.0E-6,('hCoV-19/Brazil/AM-20141493LR/2020|EPI_ISL_1068092|2020-08-05|B.1.195':1.0E-6,'hCoV-19/Brazil/AM-20141466MD/2020|EPI_ISL_1068091|2020-08-06|B.1.195':6.8E-5)[&bootstrap=100]:2.01E-4)[&bootstrap=0]:1.0E-6)[&bootstrap=3]:1.0E-6)[&bootstrap=3]:1.0E-6,'hCoV-19/Oman/RESP-20-3343/2020|EPI_ISL_457985|2020-03-18|B.1.195':1.0E-6)[&bootstrap=3]:2.0E-6,(((('hCoV-19/Brazil/AC-IEC162526/2020|EPI_ISL_848599|2020-03-18|B.1.212':1.0E-6,(('hCoV-19/Brazil/PE-IAM19/2020|EPI_ISL_500467|2020-04-07|B.1.212':2.42E-4,'hCoV-19/Brazil/AC-IEC162533/2020|EPI_ISL_848602|2020-03-17|B.1.212':2.0E-6)[&bootstrap=1]:1.0E-6,'hCoV-19/Brazil/PA-IEC166687/2020|EPI_ISL_524800|2020-05-13|B.1.212':2.32E-4)[&bootstrap=0]:1.0E-6)[&bootstrap=0]:1.0E-6,(((((((((('hCoV-19/Brazil/CE-L17-CD361/2020|EPI_ISL_476307|2020-03-31|B.1.212':2.0E-6,'hCoV-19/Brazil/CE-L11-CD196/2020|EPI_ISL_476200|2020-03-23|B.1.212':1.0E-6)[&bootstrap=59]:1.0E-6,'hCoV-19/Brazil/CE-L19-CD408/2020|EPI_ISL_476331|2020-04-02|B.1.212':1.0E-6)[&bootstrap=58]:2.0E-6,('hCoV-19/Brazil/CE-L16-CD344/2020|EPI_ISL_476288|2020-03-30|B.1.212':1.0E-6,('hCoV-19/Brazil/SE-6606/2020|EPI_ISL_541394|2020-04-20|B.1.212':3.94E-4,'hCoV-19/Brazil/CE-L12-CD224/2020|EPI_ISL_476218|2020-03-21|B.1.212':3.6E-5)[&bootstrap=6]:1.0E-6)[&bootstrap=1]:1.0E-6)[&bootstrap=0]:1.0E-6,('hCoV-19/Brazil/SP-L19-CD391/2020|EPI_ISL_476320|2020-04-01|B.1.212':1.0E-6,'hCoV-19/Brazil/SP-L17-CD327/2020|EPI_ISL_476299|2020-03-27|B.1.212':7.1E-5)[&bootstrap=65]:6.8E-5)[&bootstrap=1]:1.0E-6,'hCoV-19/Brazil/CE-L16-CD346/2020|EPI_ISL_476289|2020-03-30|B.1.212':3.4E-5)[&bootstrap=1]:1.0E-6,'hCoV-19/Brazil/MG-CV49/2020|EPI_ISL_429702|2020-03-22|B.1.212':1.0E-6)[&bootstrap=1]:1.0E-6,'hCoV-19/Brazil/AM-20892300TV/2020|EPI_ISL_1068227|2020-06-29|B.1.212':6.9E-5)[&bootstrap=1]:1.0E-6,('hCoV-19/Brazil/RO-06/2020|EPI_ISL_514136|2020-05-05|B.1.212':2.0E-6,'hCoV-19/Brazil/RO-04/2020|EPI_ISL_514134|2020-05-11|B.1.212':1.01E-4)[&bootstrap=64]:3.4E-5)[&bootstrap=2]:3.0E-6,(('hCoV-19/Brazil/CE-0206/2020|EPI_ISL_470573|2020-04-02|B.1.212':2.0E-6,'26-1253/Brazil/PB-RIACHAO|2021-01-11|B.1.212':5.66E-4)[&bootstrap=61]:2.0E-6,'hCoV-19/Brazil/CE-L10-CD171/2020|EPI_ISL_476184|2020-03-14|B.1.212':1.0E-6)[&bootstrap=9]:2.0E-6)[&bootstrap=1]:2.0E-6,'hCoV-19/France/HDF-1870/2020|EPI_ISL_414629|2020-03-03|B.1.212':1.0E-6)[&bootstrap=1]:1.0E-6)[&bootstrap=8]:1.0E-6,'hCoV-19/Brazil/PA-IEC173005/2020|EPI_ISL_848596|2020-03-28|B.1.225':3.4E-5)[&bootstrap=50]:2.0E-6,('hCoV-19/Brazil/SE-6594/2020|EPI_ISL_541391|2020-04-29|B.1':6.9E-5,'hCoV-19/Brazil/BA-11/2020|EPI_ISL_978496|2020-06-28|B.1':3.67E-4)[&bootstrap=33]:1.0E-6)[&bootstrap=39]:3.4E-5)[&bootstrap=0]:1.0E-6)[&bootstrap=0]:1.0E-6,((((((('hCoV-19/Brazil/GO-0209/2020|EPI_ISL_470576|2020-04-03|B.1':1.0E-6,('hCoV-19/Brazil/SP-L1-CAMPI3/2020|EPI_ISL_476164|2020-04-01|B.1':2.0E-6,'hCoV-19/Brazil/RJ-0248/2020|EPI_ISL_470616|2020-03-24|B.1':2.0E-6)[&bootstrap=40]:1.0E-6)[&bootstrap=15]:1.0E-6,('hCoV-19/Brazil/GO-L19-CD413/2020|EPI_ISL_476336|2020-04-02|B.1':2.0E-6,'hCoV-19/Brazil/GO-L19-CD410/2020|EPI_ISL_476333|2020-04-02|B.1':1.0E-6)[&bootstrap=20]:1.0E-6)[&bootstrap=61]:1.0E-6,'hCoV-19/Brazil/RJ-00319/2020|EPI_ISL_623122|2020-04-22|B.1':1.69E-4)[&bootstrap=56]:1.0E-6,('hCoV-19/Brazil/RJ-1870/2020|EPI_ISL_541351|2020-04-05|B.1':1.0E-6,'hCoV-19/Brazil/SC-771/2020|EPI_ISL_541371|2020-03-13|B.1':1.0E-6)[&bootstrap=64]:1.0E-6)[&bootstrap=57]:2.0E-6,(((('hCoV-19/Brazil/MG-CV42/2020|EPI_ISL_429695|2020-03-20|B.1':2.0E-6,(((('hCoV-19/Brazil/SP-1408/2021|EPI_ISL_984259|2021-01-11|B.1.177':2.66E-4,'hCoV-19/Israel/CVL-2676/2021|EPI_ISL_1073479|2020-01-04|B.1.177':2.01E-4)[&bootstrap=97]:3.33E-4,'hCoV-19/Brazil/MG-0212/2020|EPI_ISL_470579|2020-03-14|B.1':1.0E-6)[&bootstrap=10]:1.0E-6,'hCoV-19/Brazil/PR-5619/2020|EPI_ISL_541342|2020-03-16|B.1':1.01E-4)[&bootstrap=2]:1.0E-6,'hCoV-19/Brazil/RS-2525/2020|EPI_ISL_729804|2020-03-09|B':1.0E-6)[&bootstrap=0]:1.0E-6)[&bootstrap=0]:1.0E-6,'hCoV-19/Canada/QC-JUS-V5250292/2020|EPI_ISL_890468|2020-03-23|B.1.235':3.4E-5)[&bootstrap=0]:1.0E-6,'hCoV-19/Scotland/CVR140/2020|EPI_ISL_425684|2020-03-16|B.1.222':2.0E-6)[&bootstrap=0]:1.0E-6,('hCoV-19/Brazil/AM-20890007MR/2020|EPI_ISL_1068162|2020-04-14|B.1.179':2.0E-6,'hCoV-19/Denmark/DCGC-961/2020|EPI_ISL_614557|2020-03-09|B.1.179':3.4E-5)[&bootstrap=42]:6.7E-5)[&bootstrap=0]:1.0E-6)[&bootstrap=0]:1.0E-6,'hCoV-19/Brazil/RJ-01020R1/2020|EPI_ISL_636834|2020-03-24|B.1':1.0E-6)[&bootstrap=0]:1.0E-6,(((((((((((((((((((((((((('hCoV-19/Brazil/MG-0285/2020|EPI_ISL_470590|2020-04-08|B.1.1.314':3.4E-5,'hCoV-19/Brazil/RJ-00505/2020|EPI_ISL_717899|2020-07-27|B.1.1.314':1.33E-4)[&bootstrap=32]:2.0E-6,(((((('hCoV-19/Brazil/PI-0239/2020|EPI_ISL_470613|2020-03-19|B.1.1.33':1.0E-6,(('hCoV-19/Brazil/RJ-00516/2020|EPI_ISL_717905|2020-07-28|B.1.1.33':3.67E-4,(('hCoV-19/Brazil/AP-IEC-177382/2020|EPI_ISL_918551|2020-12-04|N.2':2.34E-4,'hCoV-19/France/IDF-8679/2020|EPI_ISL_560637|2020-06-25|N.2':1.5E-4)[&bootstrap=68]:1.49E-4,('hCoV-19/Brazil/RJ-INCA-C183/2020|EPI_ISL_513521|2020-04-30|B.1.1.33':6.7E-5,'hCoV-19/Brazil/RJ-INCA-I29/2020|EPI_ISL_513573|2020-05-04|B.1.1.33':3.4E-5)[&bootstrap=64]:2.0E-6)[&bootstrap=5]:2.0E-6)[&bootstrap=0]:1.0E-6,'hCoV-19/Brazil/RJ-0279/2020|EPI_ISL_470645|2020-04-22|B.1.1.33':2.0E-6)[&bootstrap=0]:1.0E-6)[&bootstrap=0]:1.0E-6,'hCoV-19/Brazil/SP-L14-CD242/2020|EPI_ISL_476246|2020-03-27|B.1.1.33':1.0E-6)[&bootstrap=0]:1.0E-6,('hCoV-19/Brazil/RS-6184/2020|EPI_ISL_729823|2020-05-08|B.1.1.33':2.02E-4,'hCoV-19/Brazil/RS-6196/2020|EPI_ISL_729828|2020-05-12|B.1.1.33':2.0E-6)[&bootstrap=57]:6.8E-5)[&bootstrap=0]:1.0E-6,('hCoV-19/Brazil/RJ-00357/2020|EPI_ISL_623160|2020-04-22|B.1.1.33':1.0E-6,'hCoV-19/Brazil/RJ-00358/2020|EPI_ISL_623161|2020-05-04|B.1.1.33':1.0E-6)[&bootstrap=62]:2.0E-6)[&bootstrap=0]:1.0E-6,(((('hCoV-19/Brazil/SP-HIAE-ID05/2020|EPI_ISL_861871|2020-08-01|B.1.1.33':3.4E-5,'hCoV-19/Brazil/RJ-00483/2020|EPI_ISL_717877|2020-10-26|B.1.1.33':3.65E-4)[&bootstrap=48]:1.0E-6,'hCoV-19/Brazil/RJ-00484/2020|EPI_ISL_717878|2020-10-26|B.1.1.10':1.33E-4)[&bootstrap=92]:9.9E-5,('hCoV-19/Brazil/SP-1078/2021|EPI_ISL_940629|2021-01-25|B.1.1.33':1.06E-4,'hCoV-19/Brazil/AM-21143408DG/2021|EPI_ISL_1068265|2021-01-06|B.1.1.33':3.4E-5)[&bootstrap=100]:4.59E-4)[&bootstrap=5]:2.0E-6,'hCoV-19/Brazil/BA-96/2020|EPI_ISL_1068379|2020-04-02|B.1.1.33':1.33E-4)[&bootstrap=0]:1.0E-6)[&bootstrap=0]:1.0E-6,'hCoV-19/Brazil/BA-105/2020|EPI_ISL_1068388|2020-04-23|B.1.1.33':3.4E-5)[&bootstrap=0]:1.0E-6)[&bootstrap=0]:1.0E-6,('hCoV-19/Brazil/RJ-00349/2020|EPI_ISL_623152|2020-04-16|B.1.1.33':2.0E-6,'hCoV-19/Brazil/RJ-00474/2020|EPI_ISL_717869|2020-09-03|B.1.1.33':6.7E-5)[&bootstrap=5]:1.0E-4)[&bootstrap=0]:1.0E-6,'hCoV-19/Brazil/MG-00301/2020|EPI_ISL_623104|2020-03-18|B.1.1.33':1.0E-6)[&bootstrap=0]:1.0E-6,'hCoV-19/Brazil/RJ-00354/2020|EPI_ISL_623157|2020-04-30|B.1.1.33':1.0E-6)[&bootstrap=0]:1.0E-6,'hCoV-19/Brazil/RJ-00325/2020|EPI_ISL_623128|2020-04-08|B.1.1.33':1.0E-6)[&bootstrap=0]:1.0E-6,'hCoV-19/Brazil/RJ-00346/2020|EPI_ISL_623149|2020-05-08|B.1.1.33':1.0E-6)[&bootstrap=0]:1.0E-6,('hCoV-19/Brazil/RJ-00517/2020|EPI_ISL_717906|2020-07-29|B.1.1.33':3.0E-6,'hCoV-19/Brazil/RJ-00447/2020|EPI_ISL_717842|2020-04-16|B.1.1.33':6.7E-5)[&bootstrap=27]:6.7E-5)[&bootstrap=0]:1.0E-6,'hCoV-19/Brazil/RJ-00469/2020|EPI_ISL_717864|2020-08-03|B.1.1.33':1.0E-4)[&bootstrap=0]:1.0E-6,'hCoV-19/Brazil/RJ-1902/2020|EPI_ISL_456090|2020-04-09|B.1.1.33':1.68E-4)[&bootstrap=0]:1.0E-6,'hCoV-19/Brazil/SP-120/2020|EPI_ISL_515521|2020-03-28|B.1.1.33':1.0E-6)[&bootstrap=0]:1.0E-6,'hCoV-19/Brazil/SP-460/2020|EPI_ISL_583491|2020-04-15|B.1.1.33':1.33E-4)[&bootstrap=0]:1.0E-6,('hCoV-19/Brazil/RO-01/2020|EPI_ISL_514131|2020-05-11|B.1.1.33':3.4E-5,'hCoV-19/Brazil/RS-83157/2020|EPI_ISL_943613|2020-11-20|B.1.1.33':4.04E-4)[&bootstrap=41]:1.33E-4)[&bootstrap=0]:1.0E-6,('hCoV-19/Brazil/RJ-00518/2020|EPI_ISL_717907|2020-07-18|B.1.1.33':3.4E-5,'hCoV-19/Brazil/RJ-00520/2020|EPI_ISL_717908|2020-08-01|B.1.1.33':2.0E-6)[&bootstrap=96]:2.33E-4)[&bootstrap=0]:1.0E-6,('hCoV-19/Brazil/RJ-00511/2020|EPI_ISL_717902|2020-07-27|B.1.1.33':3.4E-5,('hCoV-19/Brazil/RJ-UFRJ-11786/2020|EPI_ISL_492039|2020-04-29|B.1.1.33':2.0E-4,'hCoV-19/Brazil/RJ-00521/2020|EPI_ISL_717789|2020-07-29|B.1.1.33':1.36E-4)[&bootstrap=49]:1.0E-6)[&bootstrap=33]:2.0E-6)[&bootstrap=0]:1.0E-6,('hCoV-19/Brazil/RJ-00361/2020|EPI_ISL_623164|2020-04-29|B.1.1.33':2.0E-6,('hCoV-19/Brazil/RJ-INCA-I37/2020|EPI_ISL_513577|2020-05-04|B.1.1.33':3.4E-5,'hCoV-19/Brazil/SP-345/2020|EPI_ISL_583495|2020-06-13|B.1.1.33':2.0E-4)[&bootstrap=46]:1.0E-6)[&bootstrap=45]:3.3E-5)[&bootstrap=0]:1.0E-6,((('hCoV-19/Brazil/RJ-00574/2020|EPI_ISL_717958|2020-07-28|B.1.1.33':3.99E-4,('hCoV-19/Brazil/RJ-00576/2020|EPI_ISL_717960|2020-10-09|B.1.1.296':9.9E-5,'hCoV-19/Brazil/RJ-00579/2020|EPI_ISL_717963|2020-07-29|B.1.1.33':1.0E-6)[&bootstrap=92]:1.0E-4)[&bootstrap=90]:3.3E-5,(('hCoV-19/Brazil/RJ-00575/2020|EPI_ISL_717959|2020-08-03|B.1.1.33':4.34E-4,'hCoV-19/Brazil/RJ-00578/2020|EPI_ISL_717962|2020-07-28|B.1.1.33':4.03E-4)[&bootstrap=13]:1.0E-6,('hCoV-19/Brazil/RJ-00577/2020|EPI_ISL_717961|2020-11-05|B.1.1.33':2.63E-4,'hCoV-19/env/Brazil/RJ-4830/2020|EPI_ISL_541399|2020-06-02|B.1.1.33':1.02E-4)[&bootstrap=52]:3.7E-5)[&bootstrap=16]:1.0E-6)[&bootstrap=15]:1.33E-4,'hCoV-19/Brazil/SP-L32-CD818/2020|EPI_ISL_722030|2020-04-08|B.1.1.33':1.36E-4)[&bootstrap=3]:3.3E-5)[&bootstrap=0]:1.0E-6,(((((('hCoV-19/Brazil/RS-15282/2020|EPI_ISL_729858|2020-08-06|B.1.1.33':2.0E-6,'hCoV-19/Brazil/RS-35834/2020|EPI_ISL_942375|2020-07-31|B.1.1.33':3.4E-5)[&bootstrap=53]:1.0E-4,'hCoV-19/Brazil/RS-32830/2020|EPI_ISL_930855|2020-07-22|B.1.1.33':6.7E-5)[&bootstrap=48]:1.0E-6,'hCoV-19/Brazil/RS-15283/2020|EPI_ISL_729802|2020-08-09|B.1.1.33':6.8E-5)[&bootstrap=56]:1.0E-6,'hCoV-19/Brazil/RS-11069/2020|EPI_ISL_831474|2020-06-12|B.1.1.33':3.3E-5)[&bootstrap=55]:3.0E-6,'hCoV-19/Brazil/RJ-00512/2020|EPI_ISL_717903|2020-07-28|B.1.1.33':1.0E-4)[&bootstrap=40]:3.0E-6,(('hCoV-19/Brazil/SP-HIAE-ID44/2020|EPI_ISL_861908|2020-11-23|B.1.1.33':2.99E-4,(('hCoV-19/Brazil/SP-764/2020|EPI_ISL_735416|2020-06-26|B.1.1.33':1.0E-4,('hCoV-19/Brazil/BA-91/2020|EPI_ISL_1068374|2020-05-09|B.1.1.33':1.33E-4,(('hCoV-19/Brazil/RS-6205/2020|EPI_ISL_729832|2020-05-18|B.1.1.33':1.68E-4,'hCoV-19/Brazil/PE-IAM1264/2020|EPI_ISL_572385|2020-05-10|B.1.1.33':7.0E-5)[&bootstrap=48]:6.7E-5,'hCoV-19/Brazil/AL-30273/2020|EPI_ISL_792644|2020-05-13|B.1.1.33':2.0E-6)[&bootstrap=38]:1.0E-6)[&bootstrap=35]:1.0E-6)[&bootstrap=30]:2.0E-6,'hCoV-19/Brazil/MG-L45-CD1172/2020|EPI_ISL_672679|2020-05-18|B.1.1.33':1.7E-4)[&bootstrap=1]:1.0E-6)[&bootstrap=0]:3.0E-6,(('hCoV-19/Brazil/RJ-00317/2020|EPI_ISL_623120|2020-04-22|B.1.1.33':3.0E-6,'hCoV-19/Brazil/RJ-00459/2020|EPI_ISL_717854|2020-07-01|B.1.1.33':1.99E-4)[&bootstrap=50]:1.0E-6,'hCoV-19/Brazil/RJ-00318/2020|EPI_ISL_623121|2020-05-12|B.1.1.33':2.0E-6)[&bootstrap=43]:3.4E-5)[&bootstrap=0]:2.0E-6)[&bootstrap=0]:1.0E-6)[&bootstrap=0]:1.0E-6,(('hCoV-19/Brazil/RJ-00525/2020|EPI_ISL_717911|2020-06-01|B.1.1.33':3.4E-5,'hCoV-19/Brazil/RJ-00437/2020|EPI_ISL_717832|2020-06-01|B.1.1.33':1.99E-4)[&bootstrap=87]:1.33E-4,('hCoV-19/Brazil/RJ-00487/2020|EPI_ISL_717881|2020-10-26|B.1.1.33':9.9E-5,'hCoV-19/Brazil/RS-24277/2020|EPI_ISL_831898|2020-08-26|B.1.1.33':1.33E-4)[&bootstrap=2]:1.0E-6)[&bootstrap=0]:1.0E-6)[&bootstrap=0]:1.0E-6,((((((((((((((((((((((((((((((('hCoV-19/Brazil/SP-L9-CD140/2020|EPI_ISL_476487|2020-03-24|B.1.1.33':1.0E-6,'hCoV-19/Brazil/RJ-0282/2020|EPI_ISL_470648|2020-04-24|B.1.1.33':2.0E-6)[&bootstrap=63]:2.0E-6,('hCoV-19/Brazil/RJ-2231/2020|EPI_ISL_541356|2020-04-17|B.1.1.33':7.8E-5,(('hCoV-19/Brazil/AM-IEC-177317/2021|EPI_ISL_918535|2021-01-05|B.1.1.33':2.67E-4,('hCoV-19/Brazil/SP-1161/2020|EPI_ISL_977482|2020-10-28|B.1.1.33':6.37E-4,'hCoV-19/Brazil/RS-15288/2020|EPI_ISL_729849|2020-08-12|B.1.1.33':1.68E-4)[&bootstrap=11]:2.0E-6)[&bootstrap=10]:1.0E-6,'hCoV-19/Brazil/RJ-00440/2020|EPI_ISL_717835|2020-06-03|B.1.1.33':3.02E-4)[&bootstrap=3]:1.27E-4)[&bootstrap=0]:2.0E-6)[&bootstrap=0]:1.0E-6,'hCoV-19/Brazil/RJ-1690/2020|EPI_ISL_456084|2020-04-08|B.1.1.33':2.02E-4)[&bootstrap=0]:1.0E-6,'hCoV-19/Brazil/RJ-2678/2020|EPI_ISL_467355|2020-04-24|B.1.1.33':1.68E-4)[&bootstrap=0]:1.0E-6,(((('hCoV-19/Brazil/MG-0220/2020|EPI_ISL_470586|2020-04-04|B.1.1.33':3.4E-5,'hCoV-19/Brazil/SP-762/2020|EPI_ISL_735415|2020-06-25|B.1.1.33':2.32E-4)[&bootstrap=24]:3.0E-6,(((('hCoV-19/Brazil/SP-299/2020|EPI_ISL_527864|2020-04-24|B.1.1.33':1.67E-4,(('hCoV-19/Brazil/SP-1133/2020|EPI_ISL_1039700|2020-09-28|B.1.1.33':1.0E-4,'hCoV-19/Brazil/PB-29619/2020|EPI_ISL_792610|2020-08-20|B.1.1.33':3.02E-4)[&bootstrap=4]:3.3E-5,'hCoV-19/Brazil/MS-1254/2020|EPI_ISL_1040831|2020-10-02|B.1.1.33':3.0E-4)[&bootstrap=1]:3.0E-6)[&bootstrap=1]:3.1E-5,('hCoV-19/Brazil/RJ-00513/2020|EPI_ISL_717790|2020-07-28|B.1.1.33':3.74E-4,'hCoV-19/Brazil/MS-1263/2020|EPI_ISL_1040837|2020-09-18|B.1.1.33':1.87E-4)[&bootstrap=28]:1.12E-4)[&bootstrap=0]:2.0E-6,'hCoV-19/Brazil/MS-1275/2020|EPI_ISL_1040845|2020-08-18|B.1.1.33':3.0E-6)[&bootstrap=0]:1.08E-4,'hCoV-19/Brazil/MS-1278/2020|EPI_ISL_1040851|2020-07-22|B.1.1.33':1.36E-4)[&bootstrap=0]:3.0E-6)[&bootstrap=0]:1.0E-6,'hCoV-19/Brazil/RJ-00528/2020|EPI_ISL_717914|2020-07-29|B.1.1.33':3.0E-4)[&bootstrap=0]:1.0E-6,('hCoV-19/Brazil/AM-20891120MA/2020|EPI_ISL_1068200|2020-05-26|B.1.1.33':1.01E-4,('hCoV-19/Brazil/AM-20890014DO/2020|EPI_ISL_1068163|2020-10-11|B.1.1.33':3.06E-4,'hCoV-19/Brazil/AM-20892163CP/2020|EPI_ISL_1068220|2020-06-10|B.1.1.33':6.9E-5)[&bootstrap=71]:1.0E-6)[&bootstrap=71]:1.01E-4)[&bootstrap=0]:1.5E-4)[&bootstrap=0]:1.0E-6,('hCoV-19/Brazil/RJ-00522/2020|EPI_ISL_717909|2020-07-29|B.1.1.33':1.01E-4,'hCoV-19/Brazil/RS-6219/2020|EPI_ISL_729795|2020-05-27|B.1.1.33':1.68E-4)[&bootstrap=52]:3.4E-5)[&bootstrap=0]:1.0E-6,'hCoV-19/Brazil/RJ-00303/2020|EPI_ISL_623106|2020-04-24|B.1.1.33':1.0E-6)[&bootstrap=0]:1.0E-6,'hCoV-19/Brazil/RJ-00324/2020|EPI_ISL_623127|2020-04-22|B.1.1.33':6.8E-5)[&bootstrap=0]:1.0E-6,((('hCoV-19/Brazil/SP-L36-CD939/2020|EPI_ISL_721998|2020-04-30|B.1.1.33':1.0E-6,'hCoV-19/Brazil/SP-L35-CD901/2020|EPI_ISL_722008|2020-04-25|B.1.1.33':6.9E-5)[&bootstrap=26]:1.0E-6,('hCoV-19/Brazil/SP-L35-CD900/2020|EPI_ISL_722039|2020-04-25|N.4':2.0E-6,'hCoV-19/Brazil/SP-L24-CD538/2020|EPI_ISL_672696|2020-04-15|B.1.1.33':1.0E-6)[&bootstrap=35]:3.2E-5)[&bootstrap=22]:1.0E-6,'hCoV-19/Brazil/SP-L34-CD870/2020|EPI_ISL_722001|2020-04-22|B.1.1.33':2.0E-6)[&bootstrap=76]:1.02E-4)[&bootstrap=0]:1.0E-6,((('hCoV-19/Brazil/SP-306/2020|EPI_ISL_534325|2020-04-25|B.1.1.33':1.34E-4,'hCoV-19/Brazil/SP-442/2020|EPI_ISL_603039|2020-07-17|B.1.1.33':3.0E-4)[&bootstrap=2]:3.0E-6,('hCoV-19/Brazil/SP-488/2020|EPI_ISL_583493|2020-04-28|B.1.1.33':1.33E-4,'hCoV-19/Brazil/RS-33473/2020|EPI_ISL_942407|2020-07-23|B.1.1.33':1.0E-6)[&bootstrap=30]:6.7E-5)[&bootstrap=0]:1.0E-6,'hCoV-19/Brazil/RS-L27-CD595/2020|EPI_ISL_672684|2020-04-07|B.1.1.33':3.5E-5)[&bootstrap=0]:3.0E-6)[&bootstrap=0]:1.0E-6,'hCoV-19/Brazil/SP-L16-CD339/2020|EPI_ISL_476286|2020-03-30|B.1.1.33':1.0E-6)[&bootstrap=0]:1.0E-6,'hCoV-19/Brazil/RJ-0256/2020|EPI_ISL_470624|2020-04-03|B.1.1.33':2.02E-4)[&bootstrap=0]:1.0E-6,(('hCoV-19/Brazil/BA-107/2020|EPI_ISL_1068390|2020-04-24|B.1.1.33':3.4E-5,'hCoV-19/Brazil/BA-110/2020|EPI_ISL_1068393|2020-04-02|B.1.1.33':2.0E-6)[&bootstrap=62]:1.0E-6,'hCoV-19/Brazil/BA-99/2020|EPI_ISL_1068382|2020-04-23|B.1.1.33':1.0E-6)[&bootstrap=60]:1.0E-4)[&bootstrap=0]:1.0E-6,'hCoV-19/Brazil/SP-L32-CD828/2020|EPI_ISL_722042|2020-04-09|B.1.1.33':1.36E-4)[&bootstrap=0]:1.0E-6,('hCoV-19/Brazil/RJ-2197/2020|EPI_ISL_467349|2020-04-17|B.1.1.33':1.0E-4,('hCoV-19/Brazil/RJ-INCA-C26/2020|EPI_ISL_513534|2020-04-16|B.1.1.33':1.33E-4,'hCoV-19/Brazil/RJ-00495/2020|EPI_ISL_717889|2020-10-30|B.1.1.33':1.66E-4)[&bootstrap=13]:1.0E-6)[&bootstrap=22]:2.0E-6)[&bootstrap=0]:1.0E-6,'hCoV-19/Brazil/SE-6601/2020|EPI_ISL_541392|2020-04-20|B.1.1.33':1.36E-4)[&bootstrap=0]:1.0E-6,('hCoV-19/Brazil/SP-L20-CD415/2020|EPI_ISL_476350|2020-04-03|B.1.1.33':1.0E-6,'hCoV-19/Brazil/SP-RP9/2020|EPI_ISL_613951|2020-04-01|B.1.1.33':1.01E-4)[&bootstrap=51]:3.4E-5)[&bootstrap=0]:1.0E-6,('hCoV-19/Brazil/RS-00651/2020|EPI_ISL_770551|2020-11-25|B.1.1.33':2.0E-4,'hCoV-19/Brazil/RS-34165/2020|EPI_ISL_942374|2020-07-27|B.1.1.33':4.09E-4)[&bootstrap=77]:3.3E-5)[&bootstrap=0]:1.0E-6,'hCoV-19/Brazil/RJ-00304/2020|EPI_ISL_623107|2020-05-22|B.1.1.33':3.5E-5)[&bootstrap=0]:1.0E-6,(('hCoV-19/Brazil/RJ-INCA-C78/2020|EPI_ISL_513568|2020-04-24|B.1.1.33':1.0E-4,'hCoV-19/Brazil/RS-6240/2020|EPI_ISL_729841|2020-06-01|B.1.1.33':1.01E-4)[&bootstrap=46]:1.0E-6,'hCoV-19/Brazil/RJ-00479/2020|EPI_ISL_717874|2020-10-09|B.1.1.33':3.65E-4)[&bootstrap=9]:6.7E-5)[&bootstrap=0]:1.0E-6,((('hCoV-19/Brazil/BA-17/2020|EPI_ISL_978502|2020-03-29|B.1.1.33':3.4E-5,'hCoV-19/Brazil/BA-12/2020|EPI_ISL_978497|2020-07-30|B.1.1.33':2.33E-4)[&bootstrap=41]:2.0E-6,('hCoV-19/Brazil/PB-29633/2020|EPI_ISL_792623|2020-10-09|B.1.1.33':3.0E-6,'14-959/Brazil/PB-RIACHO_DOS_CAVALOS|2020-12-01|B.1.1.33':3.4E-5)[&bootstrap=100]:4.33E-4)[&bootstrap=6]:1.0E-6,'hCoV-19/Brazil/RJ-00533/2020|EPI_ISL_717919|2020-06-02|B.1.1.33':1.66E-4)[&bootstrap=2]:6.7E-5)[&bootstrap=0]:1.0E-6,('hCoV-19/Brazil/RJ-00535/2020|EPI_ISL_717920|2020-10-29|B.1.1.277':3.66E-4,('hCoV-19/Brazil/RJ-00488/2020|EPI_ISL_717882|2020-10-26|B.1.1.33':1.0E-6,'15552/Brazil/RJ-RIO_DE_JANEIRO|25-01-2021|B.1.1.314':1.33E-4)[&bootstrap=98]:2.65E-4)[&bootstrap=30]:3.3E-5)[&bootstrap=0]:1.0E-6,'hCoV-19/Brazil/RJ-00460/2020|EPI_ISL_717855|2020-07-01|B.1.1.33':2.66E-4)[&bootstrap=0]:1.0E-6,('hCoV-19/Brazil/RJ-00466/2020|EPI_ISL_717861|2020-07-08|B.1.1.33':3.4E-5,'hCoV-19/Brazil/RJ-00468/2020|EPI_ISL_717863|2020-08-03|B.1.1.33':1.66E-4)[&bootstrap=92]:1.33E-4)[&bootstrap=0]:1.0E-6,('hCoV-19/Brazil/SP-RP21/2020|EPI_ISL_613708|2020-04-05|B.1.1.33':6.8E-5,'hCoV-19/Brazil/SP-RP2/2020|EPI_ISL_613709|2020-03-22|B.1.1.33':2.0E-4)[&bootstrap=38]:3.3E-5)[&bootstrap=0]:2.0E-6,'hCoV-19/Brazil/RS-00625/2020|EPI_ISL_770575|2020-11-23|B.1.1.33':3.32E-4)[&bootstrap=0]:1.0E-6,('hCoV-19/Brazil/RJ-2769/2020|EPI_ISL_467361|2020-04-27|B.1.1.33':1.0E-4,'hCoV-19/Brazil/RJ-00313/2020|EPI_ISL_623116|2020-04-07|B.1.1.33':2.0E-6)[&bootstrap=84]:3.4E-5)[&bootstrap=0]:1.0E-6,('hCoV-19/Brazil/RJ-06020/2020|EPI_ISL_636737|2020-05-29|B.1.1.33':1.0E-6,'hCoV-19/Brazil/RJ-0920/2020|EPI_ISL_636838|2020-03-29|B.1.1.33':2.0E-6)[&bootstrap=86]:3.4E-5)[&bootstrap=0]:1.0E-6,'hCoV-19/Brazil/RJ-00362/2020|EPI_ISL_623165|2020-05-05|B.1.1.314':2.0E-6)[&bootstrap=0]:1.0E-6,('hCoV-19/Brazil/RS-6189/2020|EPI_ISL_729825|2020-05-10|B.1.1.33':1.67E-4,'hCoV-19/Brazil/RS-13321/2020|EPI_ISL_943598|2020-05-24|B.1.1.33':1.39E-4)[&bootstrap=27]:2.0E-6)[&bootstrap=0]:1.0E-6,(('hCoV-19/Brazil/BA-10/2020|EPI_ISL_978495|2020-08-19|B.1.1.33':3.33E-4,'hCoV-19/Brazil/RJ-00503/2020|EPI_ISL_717897|2020-11-04|B.1.1.33':3.66E-4)[&bootstrap=13]:1.0E-6,'hCoV-19/Brazil/MA-IEC166716/2020|EPI_ISL_524789|2020-05-05|B.1.1.33':9.9E-5)[&bootstrap=12]:3.4E-5)[&bootstrap=0]:1.0E-6)[&bootstrap=0]:1.0E-6,(((((((((((((((('hCoV-19/Brazil/PA-0235/2020|EPI_ISL_470609|2020-04-03|B.1.1.33':2.0E-6,(('hCoV-19/Brazil/SP-181/2020|EPI_ISL_523976|2020-04-10|B.1.1.33':6.7E-5,'hCoV-19/Brazil/RJ-UFRJ-57437/2020|EPI_ISL_492043|2020-05-25|B.1.1.33':2.67E-4)[&bootstrap=9]:3.4E-5,('hCoV-19/Brazil/RJ-UFRJ-58110/2020|EPI_ISL_492047|2020-05-29|B.1.1.33':1.99E-4,'hCoV-19/Brazil/SP-705/2020|EPI_ISL_693247|2020-06-30|B.1.1.33':3.0E-4)[&bootstrap=20]:3.0E-6)[&bootstrap=0]:3.0E-6)[&bootstrap=0]:3.0E-6,(('hCoV-19/Brazil/AM-20141735HN/2020|EPI_ISL_1068097|2020-09-18|B.1.1.33':4.07E-4,'hCoV-19/Brazil/MS-1259/2020|EPI_ISL_1040833|2020-09-20|B.1.1.33':4.34E-4)[&bootstrap=17]:1.34E-4,('hCoV-19/Brazil/RJ-00530/2020|EPI_ISL_717916|2020-07-29|B.1.1.33':2.67E-4,'hCoV-19/Brazil/SP-735/2020|EPI_ISL_693248|2020-07-06|B.1.1.33':1.66E-4)[&bootstrap=29]:2.0E-6)[&bootstrap=0]:3.0E-6)[&bootstrap=0]:1.0E-6,'hCoV-19/Brazil/RJ-00314/2020|EPI_ISL_623117|2020-04-27|B.1.1.33':1.0E-6)[&bootstrap=0]:1.0E-6,('hCoV-19/Brazil/RS-6195/2020|EPI_ISL_729794|2020-05-11|B.1.1.33':1.0E-4,'hCoV-19/Brazil/RS-6192/2020|EPI_ISL_729827|2020-05-12|B.1.1.33':2.01E-4)[&bootstrap=79]:3.0E-6)[&bootstrap=0]:2.0E-6,'hCoV-19/Brazil/RJ-0720R1/2020|EPI_ISL_636836|2020-03-24|B.1.1.33':3.4E-5)[&bootstrap=0]:1.0E-6,('hCoV-19/Brazil/SP-957/2020|EPI_ISL_861651|2020-05-10|B.1.1.33':3.4E-5,'hCoV-19/Brazil/RS-2564/2020|EPI_ISL_729816|2020-04-03|B.1.1.33':6.8E-5)[&bootstrap=48]:6.7E-5)[&bootstrap=0]:1.0E-6,'hCoV-19/Brazil/SP-598/2020|EPI_ISL_693222|2020-06-16|B.1.1.33':1.33E-4)[&bootstrap=0]:1.0E-6,((((((('hCoV-19/Brazil/RS-L19-CD390/2020|EPI_ISL_476319|2020-04-01|B.1.1.33':3.4E-5,'hCoV-19/Brazil/RS-6227/2020|EPI_ISL_729838|2020-05-29|B.1.1.33':3.0E-6)[&bootstrap=2]:1.0E-6,'hCoV-19/Brazil/RS-41964/2020|EPI_ISL_942931|2020-08-14|B.1.1.33':6.8E-5)[&bootstrap=1]:1.0E-6,('hCoV-19/Brazil/RS-32831/2020|EPI_ISL_943577|2020-07-22|B.1.1.33':2.0E-6,'hCoV-19/Brazil/RS-19402/2020|EPI_ISL_943594|2020-06-18|B.1.1.33':1.02E-4)[&bootstrap=84]:1.01E-4)[&bootstrap=0]:1.0E-6,('hCoV-19/Brazil/RS-34046/2020|EPI_ISL_930858|2020-07-24|B.1.1.33':6.8E-5,'hCoV-19/Brazil/RS-16150/2020|EPI_ISL_943591|2020-06-04|B.1.1.33':6.7E-5)[&bootstrap=7]:1.0E-6)[&bootstrap=0]:1.0E-6,('hCoV-19/Brazil/RS-36776/2020|EPI_ISL_943582|2020-08-04|B.1.1.33':2.32E-4,'hCoV-19/Brazil/RS-42751/2020|EPI_ISL_943575|2020-08-18|B.1.1.33':1.7E-4)[&bootstrap=13]:2.0E-6)[&bootstrap=1]:1.0E-6,((('hCoV-19/Brazil/RS-6228/2020|EPI_ISL_729800|2020-05-28|B.1.1.33':2.0E-6,'hCoV-19/Brazil/RS-6242/2020|EPI_ISL_729843|2020-05-31|B.1.1.33':3.4E-5)[&bootstrap=10]:1.0E-6,'hCoV-19/Brazil/RS-6179/2020|EPI_ISL_729821|2020-05-06|B.1.1.33':2.68E-4)[&bootstrap=3]:1.0E-6,'hCoV-19/Brazil/RS-6180/2020|EPI_ISL_729797|2020-05-06|B.1.1.33':1.0E-6)[&bootstrap=3]:1.0E-6)[&bootstrap=2]:1.0E-6,'hCoV-19/Brazil/RS-00621/2020|EPI_ISL_779157|2020-11-24|B.1.1.33':4.66E-4)[&bootstrap=1]:6.7E-5)[&bootstrap=0]:3.0E-6,((((('hCoV-19/Brazil/SP-L22-CD475/2020|EPI_ISL_476374|2020-04-02|B.1.1.33':1.0E-6,'hCoV-19/Brazil/RS-36838/2020|EPI_ISL_943583|2020-08-04|B.1.1.33':2.25E-4)[&bootstrap=27]:1.11E-4,'hCoV-19/Brazil/RS-31289/2020|EPI_ISL_943579|2020-07-18|B.1.1.33':2.0E-6)[&bootstrap=11]:2.0E-6,'hCoV-19/Brazil/SP-1167/2020|EPI_ISL_977486|2020-08-11|B.1.1.33':2.32E-4)[&bootstrap=0]:1.0E-6,(((((((('hCoV-19/Brazil/SP-341/2020|EPI_ISL_547571|2020-06-01|B.1.1.314':3.2E-4,'hCoV-19/Brazil/RJ-2950/2020|EPI_ISL_541365|2020-04-29|B.1.1.33':2.0E-6)[&bootstrap=33]:1.0E-6,'hCoV-19/Brazil/PB-29604/2020|EPI_ISL_792602|2020-09-28|B.1.1.33':2.02E-4)[&bootstrap=5]:7.9E-5,'hCoV-19/Brazil/SP-658/2020|EPI_ISL_693227|2020-07-06|B.1.1.33':2.33E-4)[&bootstrap=9]:9.4E-5,'hCoV-19/Brazil/RJ-UFRJ-57722/2020|EPI_ISL_492045|2020-05-27|B.1.1.33':1.0E-4)[&bootstrap=0]:1.0E-6,(('hCoV-19/Brazil/AM-20140447AV/2020|EPI_ISL_1068083|2020-04-22|B.1.1.33':1.0E-6,'hCoV-19/Brazil/AM-20141582LB/2020|EPI_ISL_1068094|2020-09-04|B.1.1.33':1.0E-6)[&bootstrap=100]:3.4E-5,'hCoV-19/Brazil/AM-20141881JO/2020|EPI_ISL_1068098|2020-09-24|B.1.1.33':6.8E-5)[&bootstrap=87]:1.69E-4)[&bootstrap=0]:2.0E-6,'hCoV-19/Brazil/RJ-2811/2020|EPI_ISL_467365|2020-04-27|B.1.1.33':2.01E-4)[&bootstrap=0]:1.0E-6,'hCoV-19/Brazil/RJ-1862/2020|EPI_ISL_541350|2020-04-04|B.1.1.33':2.0E-6)[&bootstrap=0]:1.0E-6,(('hCoV-19/Brazil/RJ-0269/2020|EPI_ISL_470635|2020-04-16|B.1.1.33':1.0E-6,'hCoV-19/Brazil/RJ-0270/2020|EPI_ISL_470636|2020-04-16|B.1.1.33':1.0E-6)[&bootstrap=65]:1.0E-6,'hCoV-19/Brazil/RJ-INCA-I54/2020|EPI_ISL_513582|2020-05-05|B.1.1.33':1.0E-4)[&bootstrap=64]:2.0E-6)[&bootstrap=0]:3.0E-6)[&bootstrap=0]:1.0E-6,((((('hCoV-19/Brazil/SP-315/2020|EPI_ISL_534312|2020-05-01|B.1.1.33':1.0E-4,('hCoV-19/Brazil/SP-785/2020|EPI_ISL_735425|2020-06-20|B.1.1.33':2.0E-4,('hCoV-19/Brazil/MS-1265/2020|EPI_ISL_1040839|2020-09-16|B.1.1.33':2.38E-4,('hCoV-19/Brazil/MS-1266/2020|EPI_ISL_1040840|2020-09-16|B.1.1.33':1.67E-4,'hCoV-19/Brazil/MS-1267/2020|EPI_ISL_1040842|2020-08-27|B.1.1.33':1.33E-4)[&bootstrap=60]:1.0E-4)[&bootstrap=65]:9.6E-5)[&bootstrap=20]:1.0E-6)[&bootstrap=10]:1.0E-6,'hCoV-19/Brazil/SP-399/2020|EPI_ISL_603029|2020-06-22|B.1.1.33':6.7E-5)[&bootstrap=14]:3.0E-6,'hCoV-19/Brazil/SP-263/2020|EPI_ISL_524467|2020-04-22|B.1.1.33':1.0E-4)[&bootstrap=23]:2.9E-5,'hCoV-19/Brazil/SP-761/2020|EPI_ISL_735414|2020-06-26|B.1.1.33':1.66E-4)[&bootstrap=23]:6.7E-5,'hCoV-19/Brazil/RJ-2000/2020|EPI_ISL_456098|2020-04-13|B.1.1.33':1.01E-4)[&bootstrap=22]:3.4E-5)[&bootstrap=0]:1.0E-6)[&bootstrap=0]:1.0E-6,((('hCoV-19/Brazil/RJ-0247/2020|EPI_ISL_470615|2020-03-23|B.1.1.33':3.4E-5,'hCoV-19/Brazil/RJ-UFRJ-54093/2020|EPI_ISL_492042|2020-04-16|B.1.1.33':1.33E-4)[&bootstrap=28]:1.0E-6,'hCoV-19/Brazil/RJ-00470/2020|EPI_ISL_717865|2020-08-03|B.1.1.33':1.0E-4)[&bootstrap=17]:1.0E-6,'hCoV-19/Brazil/RJ-00482/2020|EPI_ISL_717876|2020-10-09|B.1.1.33':1.66E-4)[&bootstrap=10]:2.0E-6)[&bootstrap=0]:1.0E-6,((('hCoV-19/Brazil/RJ-00486/2020|EPI_ISL_717880|2020-10-26|B.1.1.33':3.4E-5,'hCoV-19/Brazil/RJ-00490/2020|EPI_ISL_717884|2020-10-27|B.1.1.33':2.0E-6)[&bootstrap=76]:1.66E-4,'hCoV-19/Brazil/RJ-00504/2020|EPI_ISL_717898|2020-11-05|B.1.1.33':3.0E-6)[&bootstrap=47]:1.33E-4,'hCoV-19/Brazil/RJ-00499/2020|EPI_ISL_717893|2020-11-04|B.1.1.33':2.99E-4)[&bootstrap=30]:2.0E-6)[&bootstrap=0]:1.0E-6,((((((('hCoV-19/Brazil/SP-HIAE-ID34/2020|EPI_ISL_861898|2020-11-14|B.1.1.33':1.0E-4,((('hCoV-19/Brazil/SP-1398/2021|EPI_ISL_984251|2021-01-12|B.1.1.33':1.34E-4,'hCoV-19/Brazil/SP-1405/2021|EPI_ISL_984256|2021-01-05|B.1.1.33':4.0E-5)[&bootstrap=18]:1.0E-6,'hCoV-19/Brazil/SP-886/2020|EPI_ISL_755652|2020-12-09|B.1.1.33':3.4E-5)[&bootstrap=16]:1.0E-6,'hCoV-19/Brazil/SP-883/2020|EPI_ISL_755649|2020-12-06|B.1.1.33':1.0E-4)[&bootstrap=75]:1.59E-4)[&bootstrap=58]:6.7E-5,'hCoV-19/Brazil/SP-HIAE-ID35/2020|EPI_ISL_861899|2020-11-11|B.1.1.33':1.33E-4)[&bootstrap=60]:3.4E-5,('hCoV-19/Brazil/BA-37/2020|EPI_ISL_978522|2020-11-12|B.1.1.33':3.4E-5,'290597356/Brazil/BA-BUERAREMA|26-01-2021|B.1.1.306':4.32E-4)[&bootstrap=30]:1.0E-6)[&bootstrap=20]:1.0E-6,'290591911/Brazil/BA-FLORESTA_AZUL|24-01-2021|B.1.1.33':1.99E-4)[&bootstrap=66]:6.7E-5,(('hCoV-19/Brazil/PI-1055/2021|EPI_ISL_940613|2021-01-19|B.1.1.33':2.57E-4,'hCoV-19/Brazil/PA-IEC-177045/2020|EPI_ISL_918525|2020-12-09|B.1.1.33':1.34E-4)[&bootstrap=100]:4.3E-5,('hCoV-19/Brazil/AM-20842781AF/2020|EPI_ISL_1068140|2020-11-27|B.1.1.33':1.0E-6,'hCoV-19/Brazil/AM-L70-CD1726/2020|EPI_ISL_804828|2020-12-17|B.1.1.33':2.0E-6)[&bootstrap=99]:1.68E-4)[&bootstrap=96]:3.0E-6)[&bootstrap=65]:3.5E-5,'68569/Brazil/RN-NATAL|2021-02-01|B.1.1.33':4.32E-4)[&bootstrap=56]:3.4E-5,'hCoV-19/Brazil/RJ-00433/2020|EPI_ISL_717791|2020-11-04|B.1.1.33':2.37E-4)[&bootstrap=64]:2.64E-4)[&bootstrap=0]:1.0E-6,(((((('hCoV-19/Brazil/SP-L20-CD418/2020|EPI_ISL_476352|2020-04-03|B.1.1.33':2.0E-6,'hCoV-19/Brazil/SP-L5-CAMPI95/2020|EPI_ISL_476422|2020-04-25|B.1.1.33':1.0E-6)[&bootstrap=47]:1.0E-6,('hCoV-19/Brazil/RJ-0281/2020|EPI_ISL_470647|2020-04-24|B.1.1.33':3.4E-5,'hCoV-19/Brazil/RJ-00331/2020|EPI_ISL_623134|2020-04-28|B.1.1.33':3.33E-4)[&bootstrap=51]:6.7E-5)[&bootstrap=7]:1.0E-6,'hCoV-19/Brazil/RJ-00351/2020|EPI_ISL_623154|2020-04-27|B.1.1.33':1.0E-6)[&bootstrap=11]:1.0E-6,'hCoV-19/Brazil/RJ-00307/2020|EPI_ISL_623110|2020-04-24|B.1.1.33':1.99E-4)[&bootstrap=9]:1.0E-6,('hCoV-19/Brazil/SP-1099/2020|EPI_ISL_985174|2020-08-19|B.1.1.33':1.0E-4,'08-1253/Brazil/PB-SANTA_RITA|2021-01-11|B.1.1.33':4.41E-4)[&bootstrap=93]:1.99E-4)[&bootstrap=3]:3.4E-5,(('hCoV-19/Brazil/BA-46/2020|EPI_ISL_978531|2020-11-13|B.1.1.33':2.0E-4,'hCoV-19/Brazil/SP-919/2020|EPI_ISL_833159|2020-12-13|B.1.1.33':1.0E-4)[&bootstrap=96]:1.66E-4,(((('hCoV-19/Brazil/SP-914/2020|EPI_ISL_861670|2020-12-08|B.1.1.33':1.33E-4,'hCoV-19/Brazil/AM-L70-CD1725/2020|EPI_ISL_804822|2020-12-16|B.1.1.33':3.84E-4)[&bootstrap=73]:3.4E-5,(('290608984/Brazil/BA-PAU_BRASIL|28-01-2021|B.1.1.33':2.66E-4,'290619358/Brazil/BA-ITABUNA|31-01-2021|B.1.1.33':1.0E-4)[&bootstrap=89]:1.0E-6,'290628671/Brazil/BA-BUERAREMA|03-02-2021|B.1.1.33':2.0E-6)[&bootstrap=100]:3.4E-5)[&bootstrap=45]:3.4E-5,'hCoV-19/Brazil/RJ-00491/2020|EPI_ISL_717885|2020-10-27|B.1.1.33':1.0E-4)[&bootstrap=50]:3.4E-5,'hCoV-19/Brazil/RJ-00489/2020|EPI_ISL_717883|2020-10-27|B.1.1.33':3.4E-5)[&bootstrap=51]:2.0E-6)[&bootstrap=61]:3.4E-5)[&bootstrap=0]:2.0E-6)[&bootstrap=0]:1.0E-6,(('hCoV-19/Brazil/PA-IEC173031/2020|EPI_ISL_848591|2020-04-16|B.1.1.33':3.4E-5,(('hCoV-19/Brazil/SP-HIAE-ID26/2020|EPI_ISL_861891|2020-07-31|B.1.1.33':2.33E-4,'hCoV-19/Brazil/PA-IEC173147/2020|EPI_ISL_848567|2020-06-07|B.1.1.33':9.9E-5)[&bootstrap=2]:1.0E-6,(((((((('hCoV-19/Brazil/AM-20841891TC/2020|EPI_ISL_1068122|2020-09-17|B.1.1.33':2.0E-6,('hCoV-19/Brazil/AM-20842719LR/2020|EPI_ISL_1068139|2020-11-24|B.1.1.33':2.71E-4,'hCoV-19/Brazil/AM-20841585PM/2020|EPI_ISL_1068120|2020-09-02|B.1.1.33':6.9E-5)[&bootstrap=91]:1.0E-6)[&bootstrap=80]:6.8E-5,'hCoV-19/Brazil/AM-20892484AS/2020|EPI_ISL_1068229|2020-07-20|B.1.1.33':2.0E-6)[&bootstrap=93]:3.4E-5,'hCoV-19/Brazil/AM-20891894JM/2020|EPI_ISL_1068216|2020-05-19|B.1.1.33':1.0E-6)[&bootstrap=94]:1.34E-4,'hCoV-19/Brazil/AM-20841592RS/2020|EPI_ISL_1068121|2020-09-02|B.1.1.33':3.39E-4)[&bootstrap=30]:2.0E-6,'hCoV-19/Brazil/TO-1181/2020|EPI_ISL_943982|2020-10-14|B.1.1.33':1.99E-4)[&bootstrap=4]:1.0E-6,'hCoV-19/Brazil/RO-05/2020|EPI_ISL_514135|2020-05-05|B.1.1.33':1.0E-6)[&bootstrap=4]:1.0E-6,(('hCoV-19/Brazil/AM-IEC-177281/2020|EPI_ISL_925846|2020-11-11|B.1.1.33':6.7E-5,'hCoV-19/Brazil/AM-20142002AL/2020|EPI_ISL_1068099|2020-09-29|B.1.1.33':1.02E-4)[&bootstrap=93]:1.0E-4,'hCoV-19/Brazil/AM-20892494MS/2020|EPI_ISL_1068230|2020-07-20|B.1.1.33':1.0E-6)[&bootstrap=98]:2.33E-4)[&bootstrap=4]:1.0E-6,'hCoV-19/Brazil/PA-IEC173146/2020|EPI_ISL_848568|2020-06-04|B.1.1.33':1.66E-4)[&bootstrap=1]:1.0E-6)[&bootstrap=0]:1.0E-6)[&bootstrap=2]:2.0E-6,((('hCoV-19/Brazil/RJ-00531/2020|EPI_ISL_717917|2020-07-29|B.1.1.33':2.65E-4,('hCoV-19/Brazil/RJ-00498/2020|EPI_ISL_717892|2020-11-03|B.1.1.33':2.66E-4,'hCoV-19/Brazil/MG-00302/2020|EPI_ISL_623105|2020-04-13|B.1.1.33':1.0E-6)[&bootstrap=36]:1.0E-4)[&bootstrap=3]:1.0E-6,('hCoV-19/Brazil/RJ-00496/2020|EPI_ISL_717890|2020-11-03|B.1.1.33':3.34E-4,'hCoV-19/Brazil/SP-HIAE-ID19/2020|EPI_ISL_861884|2020-08-01|B.1.1.33':3.66E-4)[&bootstrap=8]:1.0E-6)[&bootstrap=0]:1.0E-6,'hCoV-19/Brazil/AC-IEC168034/2020|EPI_ISL_848573|2020-05-22|B.1.1.33':1.33E-4)[&bootstrap=0]:6.7E-5)[&bootstrap=0]:1.0E-6)[&bootstrap=0]:1.0E-6,((((((('hCoV-19/Brazil/SP-HIAE-ID23/2020|EPI_ISL_861888|2020-11-17|N.1':2.66E-4,'hCoV-19/Brazil/RJ-00485/2020|EPI_ISL_717879|2020-10-26|N.1':2.0E-4)[&bootstrap=88]:1.0E-6,'hCoV-19/Brazil/RJ-00501/2020|EPI_ISL_717895|2020-11-04|N.1':3.4E-5)[&bootstrap=89]:3.3E-5,'55-1021/Brazil/PB-OLIVEDOS|2020-12-10|B.1.1.33':3.33E-4)[&bootstrap=82]:9.9E-5,'hCoV-19/Brazil/RJ-00462/2020|EPI_ISL_717857|2020-07-02|B.1.1.33':1.0E-6)[&bootstrap=95]:1.66E-4,('hCoV-19/Brazil/CE-L16-CD332/2020|EPI_ISL_476281|2020-03-28|B.1.1.33':1.0E-6,('hCoV-19/Brazil/RJ-00523/2020|EPI_ISL_717792|2020-07-29|N.1':3.38E-4,'hCoV-19/USA/MA-MGH-00611/2020|EPI_ISL_460134|2020-03-28|N.1':2.0E-6)[&bootstrap=35]:3.4E-5)[&bootstrap=0]:2.0E-6)[&bootstrap=0]:1.0E-6,(('hCoV-19/Brazil/RJ-2966/2020|EPI_ISL_541367|2020-04-29|B.1.1.33':6.8E-5,'hCoV-19/Brazil/PB-29617/2020|EPI_ISL_792608|2020-08-19|B.1.1.33':2.01E-4)[&bootstrap=48]:2.0E-6,'hCoV-19/Brazil/RJ-00345/2020|EPI_ISL_623148|2020-04-27|B.1.1.33':1.0E-6)[&bootstrap=0]:1.0E-6)[&bootstrap=0]:1.0E-6,(('hCoV-19/Brazil/MA-IEC163069/2020|EPI_ISL_458149|2020-04-06|B.1.1.33':3.4E-5,'hCoV-19/Brazil/RJ-0260/2020|EPI_ISL_470627|2020-04-07|B.1.1.33':1.01E-4)[&bootstrap=23]:3.4E-5,('hCoV-19/Brazil/RR-IEC176364/2020|EPI_ISL_848610|2020-06-24|B.1.1.33':1.66E-4,('hCoV-19/Brazil/RJ-00438/2020|EPI_ISL_717833|2020-06-03|B.1.1.33':3.4E-5,'hCoV-19/Brazil/PR-28604/2020|EPI_ISL_792648|2020-11-12|B.1.1.33':4.03E-4)[&bootstrap=19]:1.0E-6)[&bootstrap=12]:3.3E-5)[&bootstrap=0]:1.0E-6)[&bootstrap=0]:1.0E-6)[&bootstrap=0]:1.0E-6,(((('hCoV-19/Brazil/SP-L39-CD1031/2020|EPI_ISL_721991|2020-05-12|B.1.1.33':3.5E-5,('hCoV-19/Brazil/AP-IEC168246/2020|EPI_ISL_848579|2020-05-19|B.1.1.33':1.99E-4,'hCoV-19/Brazil/AP-IEC166437/2020|EPI_ISL_848584|2020-05-01|B.1.1.33':9.9E-5)[&bootstrap=5]:1.0E-6)[&bootstrap=9]:1.0E-6,'hCoV-19/Brazil/AP-IEC168190/2020|EPI_ISL_848578|2020-05-19|B.1.1.33':6.7E-5)[&bootstrap=18]:2.0E-6,'hCoV-19/Brazil/RJ-00510/2020|EPI_ISL_717788|2020-07-27|B.1.1.33':3.06E-4)[&bootstrap=0]:1.0E-6,((('hCoV-19/Brazil/MG-0222/2020|EPI_ISL_470588|2020-04-06|B.1.1.33':6.9E-5,('hCoV-19/Brazil/MG-0289/2020|EPI_ISL_470594|2020-04-08|B.1.1.33':6.9E-5,'hCoV-19/Brazil/MG-0286/2020|EPI_ISL_470591|2020-04-17|B.1.1.33':1.0E-6)[&bootstrap=31]:1.0E-6)[&bootstrap=84]:3.4E-5,'hCoV-19/Brazil/PA-IEC173154/2020|EPI_ISL_848569|2020-06-04|B.1.1.33':9.9E-5)[&bootstrap=13]:3.4E-5,(('hCoV-19/Brazil/SP-960/2020|EPI_ISL_861653|2020-05-13|B.1.1.33':3.32E-4,('hCoV-19/Brazil/PB-16610/2020|EPI_ISL_792594|2020-05-19|B.1.1.33':1.34E-4,('hCoV-19/Brazil/PB-16616/2020|EPI_ISL_792596|2020-07-01|B.1.1.33':2.69E-4,'hCoV-19/Brazil/PB-29622/2020|EPI_ISL_792612|2020-09-14|B.1.1.33':1.01E-4)[&bootstrap=28]:1.0E-6)[&bootstrap=18]:6.8E-5)[&bootstrap=4]:2.0E-6,'hCoV-19/Brazil/TO-1179/2020|EPI_ISL_943980|2020-10-12|B.1.1.33':1.66E-4)[&bootstrap=1]:2.0E-6)[&bootstrap=0]:1.0E-6)[&bootstrap=0]:1.0E-6)[&bootstrap=0]:1.0E-6)[&bootstrap=0]:2.0E-6,(((((((((((((((((((((((((((((((((((('hCoV-19/Brazil/MG-0216/2020|EPI_ISL_470582|2020-03-19|B.1.1.33':1.36E-4,((('hCoV-19/Brazil/SP-316/2020|EPI_ISL_534313|2020-04-02|B.1.1.314':4.5E-5,'hCoV-19/Brazil/RJ-00463/2020|EPI_ISL_717858|2020-07-02|B.1.1.33':1.01E-4)[&bootstrap=52]:8.9E-5,'hCoV-19/Brazil/SP-789/2020|EPI_ISL_735427|2020-07-01|B.1.1.33':1.01E-4)[&bootstrap=4]:1.0E-6,'hCoV-19/Brazil/MS-1274/2020|EPI_ISL_1040844|2020-08-18|B.1.1.33':2.0E-4)[&bootstrap=1]:2.0E-6)[&bootstrap=0]:1.0E-6,'hCoV-19/Brazil/MG-L2-MG54/2020|EPI_ISL_904029|2020-05-24|B.1.1.33':1.77E-4)[&bootstrap=0]:1.0E-6,'hCoV-19/Brazil/MG-0221/2020|EPI_ISL_470587|2020-04-05|B.1.1.33':1.39E-4)[&bootstrap=0]:1.0E-6,'hCoV-19/Brazil/SP-L1-CAMPI8/2020|EPI_ISL_476170|2020-04-03|B.1.1.33':1.0E-6)[&bootstrap=0]:1.0E-6,'hCoV-19/Brazil/MA-L19-CD407/2020|EPI_ISL_476330|2020-04-02|B.1.1.33':2.0E-6)[&bootstrap=0]:1.0E-6,'hCoV-19/Brazil/MG-L30-CD757/2020|EPI_ISL_672675|2020-04-14|B.1.1.33':1.0E-6)[&bootstrap=0]:1.0E-6,'hCoV-19/Brazil/SP-L17-CD357/2020|EPI_ISL_476303|2020-03-31|B.1.1.33':2.0E-6)[&bootstrap=0]:1.0E-6,'hCoV-19/Brazil/PB-16606/2020|EPI_ISL_792593|2020-05-21|B.1.1.33':2.02E-4)[&bootstrap=0]:1.0E-6,('hCoV-19/Brazil/SC-770/2020|EPI_ISL_541370|2020-03-12|B.1.1.33':1.0E-6,'hCoV-19/Brazil/SC-L16-CD314/2020|EPI_ISL_476278|2020-03-24|B.1.1.33':3.4E-5)[&bootstrap=64]:3.4E-5)[&bootstrap=0]:1.0E-6,'hCoV-19/Brazil/RJ-00471/2020|EPI_ISL_717866|2020-08-03|B.1.1.33':1.67E-4)[&bootstrap=0]:1.0E-6,'hCoV-19/Brazil/SP-545/2020|EPI_ISL_471551|2020-04-10|B.1.1.33':3.4E-5)[&bootstrap=0]:1.0E-6,'hCoV-19/Brazil/MA-L27-CD588/2020|EPI_ISL_672666|2020-04-06|B.1.1.33':3.4E-5)[&bootstrap=0]:1.0E-6,'hCoV-19/Brazil/SP-L32-CD823/2020|EPI_ISL_722000|2020-04-08|B.1.1.33':1.0E-6)[&bootstrap=0]:1.0E-6,'hCoV-19/Brazil/SP-L33-CD841/2020|EPI_ISL_721992|2020-04-15|B.1.1.33':1.06E-4)[&bootstrap=0]:1.0E-6,'hCoV-19/Brazil/AM-20893481LS/2020|EPI_ISL_1068240|2020-05-12|B.1.1.33':3.4E-5)[&bootstrap=0]:1.0E-6,'hCoV-19/env/Brazil/RJ-4712/2020|EPI_ISL_541397|2020-04-22|B.1.1.33':1.06E-4)[&bootstrap=0]:1.0E-6,('hCoV-19/Brazil/SP-L7-CD67/2020|EPI_ISL_476435|2020-03-19|B.1.1.33':1.0E-6,'hCoV-19/Brazil/SE-6556/2020|EPI_ISL_541382|2020-04-27|B.1.1.33':1.68E-4)[&bootstrap=61]:3.4E-5)[&bootstrap=0]:1.0E-6,'hCoV-19/Brazil/RJ-00322/2020|EPI_ISL_623125|2020-05-04|B.1.1.33':1.06E-4)[&bootstrap=0]:1.0E-6,'hCoV-19/Brazil/RJ-INCA-C44/2020|EPI_ISL_513551|2020-04-17|B.1.1.33':1.01E-4)[&bootstrap=0]:1.0E-6,('hCoV-19/Brazil/RJ-INCA-C13/2020|EPI_ISL_513516|2020-04-14|B.1.1.33':3.4E-5,'hCoV-19/Brazil/RJ-INCA-C75/2020|EPI_ISL_513565|2020-04-24|B.1.1.33':1.0E-6)[&bootstrap=52]:1.01E-4)[&bootstrap=0]:1.0E-6,'hCoV-19/Brazil/RJ-00326/2020|EPI_ISL_623129|2020-04-29|B.1.1.33':2.0E-6)[&bootstrap=0]:2.0E-6,(((('hCoV-19/Brazil/RJ-1627/2020|EPI_ISL_456083|2020-04-03|B.1.1.314':1.0E-6,'hCoV-19/Brazil/RJ-INCA-C31/2020|EPI_ISL_513539|2020-04-16|B.1.1.314':1.0E-6)[&bootstrap=84]:1.0E-6,'hCoV-19/Brazil/RJ-INCA-C190/2020|EPI_ISL_513524|2020-04-30|B.1.1.314':1.0E-6)[&bootstrap=83]:3.4E-5,'hCoV-19/Brazil/SP-819/2020|EPI_ISL_776754|2020-03-31|B.1.1.33':3.87E-4)[&bootstrap=22]:1.0E-6,'hCoV-19/Brazil/RJ-00446/2020|EPI_ISL_717841|2020-07-28|B.1.1.33':2.99E-4)[&bootstrap=15]:1.09E-4)[&bootstrap=0]:1.0E-6,('hCoV-19/Brazil/BA-15/2020|EPI_ISL_978500|2020-08-18|N.4':3.35E-4,'hCoV-19/Brazil/BA-14/2020|EPI_ISL_978499|2020-08-03|B.1.1.33':1.0E-6)[&bootstrap=80]:1.33E-4)[&bootstrap=0]:1.0E-6,'hCoV-19/Brazil/BA-100/2020|EPI_ISL_1068383|2020-04-20|B.1.1.33':3.4E-5)[&bootstrap=0]:1.0E-6,'hCoV-19/Brazil/PB-23854-R1/2020|EPI_ISL_792561|2020-06-23|B.1.1.33':2.01E-4)[&bootstrap=0]:1.0E-6,'hCoV-19/Brazil/RJ-00534/2020|EPI_ISL_717785|2020-07-29|B.1.1.33':7.0E-5)[&bootstrap=0]:1.0E-6,'hCoV-19/Brazil/RJ-00500/2020|EPI_ISL_717894|2020-11-04|B.1.1.33':1.01E-4)[&bootstrap=0]:1.0E-6,('hCoV-19/Brazil/RJ-INCA-C12/2020|EPI_ISL_513515|2020-04-14|B.1.1.33':1.33E-4,'hCoV-19/Brazil/RJ-00456/2020|EPI_ISL_717851|2020-06-01|B.1.1.33':1.33E-4)[&bootstrap=47]:6.7E-5)[&bootstrap=0]:1.0E-6,(('hCoV-19/Brazil/RS-24285/2020|EPI_ISL_831913|2020-08-24|N.4':1.99E-4,('hCoV-19/Brazil/RS-13368/2020|EPI_ISL_831683|2020-07-01|B.1.1.33':2.0E-6,('hCoV-19/Brazil/MS-1258/2021|EPI_ISL_1040824|2021-01-17|B.1.1.33':2.32E-4,(('hCoV-19/Brazil/MS-1257/2020|EPI_ISL_1040829|2020-10-05|B.1.1.33':2.66E-4,'hCoV-19/Brazil/MS-1269/2020|EPI_ISL_1040843|2020-08-27|B.1.1.33':1.01E-4)[&bootstrap=31]:1.0E-6,'hCoV-19/Brazil/MS-1262/2020|EPI_ISL_1040836|2020-09-18|B.1.1.33':1.33E-4)[&bootstrap=39]:3.9E-5)[&bootstrap=5]:2.8E-5)[&bootstrap=2]:1.0E-6)[&bootstrap=3]:3.3E-5,((('hCoV-19/Brazil/RS-6188/2020|EPI_ISL_729824|2020-05-10|B.1.1.10':1.34E-4,'hCoV-19/Brazil/RS-6203/2020|EPI_ISL_729831|2020-05-14|B.1.1.33':6.8E-5)[&bootstrap=82]:1.0E-6,'hCoV-19/Brazil/RS-22838/2020|EPI_ISL_831892|2020-08-19|B.1.1.33':1.32E-4)[&bootstrap=78]:2.0E-6,'hCoV-19/Brazil/RS-6177/2020|EPI_ISL_729820|2020-05-06|B.1.1.33':6.8E-5)[&bootstrap=20]:2.0E-6)[&bootstrap=0]:1.0E-6)[&bootstrap=0]:1.0E-6,('hCoV-19/Brazil/RS-31799/2020|EPI_ISL_832012|2020-10-13|B.1.1.33':1.66E-4,(('hCoV-19/Brazil/SP-HIAE-ID51/2020|EPI_ISL_861915|2020-03-31|B.1.1.33':2.0E-6,('hCoV-19/Brazil/RJ-UFRJ-58090/2020|EPI_ISL_492046|2020-05-29|B.1.1.33':2.33E-4,'hCoV-19/Brazil/RJ-00461/2020|EPI_ISL_717856|2020-07-02|B.1.1.33':1.0E-4)[&bootstrap=25]:1.0E-6)[&bootstrap=8]:1.0E-6,'hCoV-19/Brazil/PA-IEC173157/2020|EPI_ISL_848561|2020-07-13|B.1.1.33':2.32E-4)[&bootstrap=16]:3.3E-5)[&bootstrap=0]:1.0E-6)[&bootstrap=0]:1.0E-6,(((((((('hCoV-19/Brazil/SP-595/2020|EPI_ISL_693219|2020-06-16|B.1.1.33':2.33E-4,('hCoV-19/Brazil/SP-594/2020|EPI_ISL_693218|2020-06-16|B.1.1.33':1.0E-6,'hCoV-19/Brazil/SP-406/2020|EPI_ISL_547578|2020-07-05|B.1.1.33':3.0E-4)[&bootstrap=97]:2.33E-4)[&bootstrap=23]:1.0E-6,'hCoV-19/Brazil/SP-969/2020|EPI_ISL_861662|2020-05-18|B.1.1.33':2.0E-6)[&bootstrap=37]:2.0E-6,'hCoV-19/Brazil/SP-L28-CD683/2020|EPI_ISL_722130|2020-04-15|B.1.1.33':1.05E-4)[&bootstrap=27]:2.0E-6,'hCoV-19/Brazil/RJ-00338/2020|EPI_ISL_623141|2020-05-04|B.1.1.33':3.4E-5)[&bootstrap=0]:1.0E-6,'hCoV-19/Brazil/RJ-00507/2020|EPI_ISL_717900|2020-07-27|B.1.1.33':2.68E-4)[&bootstrap=0]:1.0E-6,'hCoV-19/Brazil/RJ-00443/2020|EPI_ISL_717838|2020-04-08|B.1.1.33':1.0E-6)[&bootstrap=0]:1.0E-6,'hCoV-19/Brazil/SP-HIAE-ID43/2020|EPI_ISL_861907|2020-03-25|B.1.1.33':1.32E-4)[&bootstrap=0]:1.0E-6,('hCoV-19/Brazil/RR-IEC176337/2020|EPI_ISL_848616|2020-04-28|B.1.1.33':6.31E-4,('hCoV-19/Brazil/RJ-1783/2020|EPI_ISL_541347|2020-04-04|B.1.1.33':1.0E-6,'hCoV-19/Brazil/RJ-00448/2020|EPI_ISL_717843|2020-04-20|B.1.1.33':2.0E-6)[&bootstrap=53]:2.0E-6)[&bootstrap=0]:1.0E-6)[&bootstrap=0]:1.0E-6)[&bootstrap=0]:1.0E-6,(('hCoV-19/Brazil/AC-IEC168036/2020|EPI_ISL_848574|2020-05-21|B.1.1.33':1.66E-4,'hCoV-19/Brazil/AC-IEC169737/2020|EPI_ISL_848612|2020-06-10|B.1.1.33':3.3E-5)[&bootstrap=12]:1.0E-4,('hCoV-19/Brazil/RJ-00455/2020|EPI_ISL_717850|2020-06-01|B.1.1.33':1.0E-6,'hCoV-19/Brazil/RJ-00465/2020|EPI_ISL_717860|2020-07-06|B.1.1.33':1.0E-4)[&bootstrap=53]:1.32E-4)[&bootstrap=0]:1.0E-6)[&bootstrap=0]:1.0E-6,(((((('hCoV-19/Brazil/SP-L20-CD436/2020|EPI_ISL_476362|2020-04-06|B.1.1.33':3.5E-5,'hCoV-19/Brazil/RJ-0261/2020|EPI_ISL_470628|2020-04-08|B.1.1.33':1.0E-6)[&bootstrap=0]:1.0E-6,('hCoV-19/Brazil/RJ-00341/2020|EPI_ISL_623144|2020-05-04|B.1.1.33':1.0E-6,'hCoV-19/Brazil/RJ-00342/2020|EPI_ISL_623145|2020-05-18|B.1.1.33':1.0E-6)[&bootstrap=83]:3.3E-5)[&bootstrap=0]:1.0E-6,('hCoV-19/Brazil/RJ-00454/2020|EPI_ISL_717849|2020-06-01|B.1.1.33':6.7E-5,'hCoV-19/Brazil/RJ-00478/2020|EPI_ISL_717873|2020-09-08|B.1.1.33':1.99E-4)[&bootstrap=55]:2.0E-6)[&bootstrap=0]:1.0E-6,('hCoV-19/Brazil/RJ-00508/2020|EPI_ISL_717901|2020-07-30|B.1.1.33':1.66E-4,'hCoV-19/Brazil/RJ-00309/2020|EPI_ISL_623112|2020-04-20|B.1.1.33':3.4E-5)[&bootstrap=28]:2.0E-6)[&bootstrap=0]:1.0E-6,(('hCoV-19/Brazil/RJ-00515/2020|EPI_ISL_717904|2020-07-28|B.1.1.33':1.34E-4,('hCoV-19/Brazil/RJ-00527/2020|EPI_ISL_717913|2020-07-29|B.1.1.33':2.66E-4,'hCoV-19/Brazil/RJ-00365/2020|EPI_ISL_623168|2020-04-08|B.1.1.33':3.4E-5)[&bootstrap=92]:3.3E-5)[&bootstrap=8]:1.33E-4,(((((('hCoV-19/Brazil/RS-30437/2020|EPI_ISL_930854|2020-07-15|B.1.1.33':1.7E-4,'hCoV-19/Brazil/RS-Lib03NB05/2020|EPI_ISL_943601|2020-07-28|B.1.1.33':2.05E-4)[&bootstrap=25]:2.0E-6,'hCoV-19/Brazil/RJ-0255/2020|EPI_ISL_470623|2020-04-02|B.1.1.33':1.0E-6)[&bootstrap=24]:2.0E-6,(('hCoV-19/Brazil/RJ-INCA-I30/2020|EPI_ISL_513574|2020-05-04|B.1.1.33':1.0E-6,'hCoV-19/Brazil/PB-29608/2020|EPI_ISL_792603|2020-11-27|B.1.1.33':4.98E-4)[&bootstrap=36]:7.1E-5,'hCoV-19/Brazil/RJ-2733/2020|EPI_ISL_467360|2020-04-25|B.1.1.33':3.02E-4)[&bootstrap=0]:1.0E-6)[&bootstrap=0]:1.0E-6,('hCoV-19/Brazil/RJ-00350/2020|EPI_ISL_623153|2020-04-27|B.1.1.33':2.0E-6,'hCoV-19/Brazil/SP-L11-CD93/2020|EPI_ISL_476204|2020-03-25|B.1.1.33':1.38E-4)[&bootstrap=0]:2.0E-6)[&bootstrap=0]:1.0E-6,'hCoV-19/Brazil/BA-108/2020|EPI_ISL_1068391|2020-04-23|B.1.1.33':1.0E-6)[&bootstrap=0]:1.0E-6,'hCoV-19/Brazil/BA-89/2020|EPI_ISL_1068372|2020-05-17|B.1.1.33':1.33E-4)[&bootstrap=0]:1.0E-6)[&bootstrap=0]:1.0E-6)[&bootstrap=0]:1.0E-6,('hCoV-19/Brazil/PA-IEC164684/2020|EPI_ISL_458148|2020-04-27|B.1.1.33':6.7E-5,'hCoV-19/Brazil/RJ-0273/2020|EPI_ISL_470639|2020-04-20|B.1.1.33':2.02E-4)[&bootstrap=34]:2.0E-6)[&bootstrap=0]:1.0E-6)[&bootstrap=0]:1.0E-6,((((((('hCoV-19/Brazil/RJ-0249/2020|EPI_ISL_470617|2020-03-25|B.1.1.33':1.0E-6,'hCoV-19/Brazil/RJ-00353/2020|EPI_ISL_623156|2020-04-13|B.1.1.33':1.0E-6)[&bootstrap=0]:1.0E-6,'hCoV-19/Brazil/RJ-00442/2020|EPI_ISL_717837|2020-04-07|B.1.1.33':1.67E-4)[&bootstrap=0]:1.0E-6,((('hCoV-19/Brazil/MG-0214/2020|EPI_ISL_470580|2020-03-17|B.1.1.33':3.5E-5,'hCoV-19/Brazil/SP-L8-CD101/2020|EPI_ISL_476450|2020-03-23|B.1.1.33':1.0E-6)[&bootstrap=0]:1.0E-6,'hCoV-19/Brazil/RJ-INCA-C94/2020|EPI_ISL_513571|2020-04-24|B.1.1.33':1.01E-4)[&bootstrap=0]:1.0E-6,'hCoV-19/Brazil/RJ-00472/2020|EPI_ISL_717867|2020-08-04|B.1.1.33':1.33E-4)[&bootstrap=0]:1.0E-6)[&bootstrap=0]:1.0E-6,((((((('hCoV-19/Brazil/RS-L19-CD412/2020|EPI_ISL_476335|2020-04-02|B.1.1.33':1.0E-6,('hCoV-19/Brazil/SP-L14-CD241/2020|EPI_ISL_476245|2020-03-26|B.1.1.33':1.0E-6,'hCoV-19/Brazil/SP-L9-CD139/2020|EPI_ISL_476486|2020-03-24|B.1.1.33':1.0E-6)[&bootstrap=1]:1.0E-6)[&bootstrap=0]:1.0E-6,('hCoV-19/Brazil/MG-0217/2020|EPI_ISL_470583|2020-03-20|B.1.1.33':1.0E-6,'hCoV-19/Brazil/SP-L26-CD550/2020|EPI_ISL_672728|2020-04-18|B.1.1.33':6.9E-5)[&bootstrap=0]:1.0E-6)[&bootstrap=0]:1.0E-6,('hCoV-19/Brazil/RJ-00310/2020|EPI_ISL_623113|2020-05-13|B.1.1.33':7.0E-5,'hCoV-19/Brazil/RJ-00347/2020|EPI_ISL_623150|2020-04-24|B.1.1.33':1.02E-4)[&bootstrap=1]:1.0E-6)[&bootstrap=0]:1.0E-6,((('hCoV-19/Brazil/RJ-0252/2020|EPI_ISL_470620|2020-03-30|B.1.1.33':6.8E-5,'hCoV-19/Brazil/RJ-0259/2020|EPI_ISL_470626|2020-04-07|B.1.1.33':1.02E-4)[&bootstrap=2]:1.0E-6,'hCoV-19/USA/DC-HP00052/2020|EPI_ISL_457796|2020-03-07|B.1.1.33':1.0E-6)[&bootstrap=0]:1.0E-6,('hCoV-19/Brazil/RJ-899/2020|EPI_ISL_456071|2020-03-30|B.1.1.33':6.8E-5,'hCoV-19/Brazil/RJ-2062/2020|EPI_ISL_456103|2020-04-16|B.1.1.33':6.8E-5)[&bootstrap=0]:1.0E-6)[&bootstrap=0]:1.0E-6)[&bootstrap=0]:1.0E-6,'hCoV-19/Brazil/SP-793/2020|EPI_ISL_735430|2020-07-01|B.1.1.33':1.01E-4)[&bootstrap=0]:1.0E-6,(('hCoV-19/Brazil/RS-15237/2020|EPI_ISL_943590|2020-06-02|B.1.1.33':3.34E-4,'hCoV-19/Brazil/RS-11918/2020|EPI_ISL_943595|2020-05-18|N.4':6.7E-5)[&bootstrap=51]:1.01E-4,('hCoV-19/Brazil/RJ-00344/2020|EPI_ISL_623147|2020-05-18|B.1.1.33':1.0E-6,'hCoV-19/Brazil/RJ-00356/2020|EPI_ISL_623159|2020-05-27|B.1.1.33':6.8E-5)[&bootstrap=78]:3.3E-5)[&bootstrap=2]:2.0E-6)[&bootstrap=0]:1.0E-6,('hCoV-19/Brazil/SP-721/2020|EPI_ISL_693246|2020-06-30|B.1.1.33':1.33E-4,('hCoV-19/Brazil/BA-9/2020|EPI_ISL_978494|2020-04-01|B.1.1.33':1.01E-4,'hCoV-19/Brazil/RJ-00481/2020|EPI_ISL_717793|2020-10-09|B.1.1.33':1.69E-4)[&bootstrap=5]:2.0E-6)[&bootstrap=0]:1.0E-6)[&bootstrap=0]:1.0E-6)[&bootstrap=0]:1.0E-6,(('hCoV-19/Brazil/RS-38171/2020|EPI_ISL_942897|2020-08-06|B.1.1.33':4.01E-4,(('hCoV-19/Brazil/PR-L28-CD620/2020|EPI_ISL_722137|2020-04-09|B.1.1.33':2.0E-6,'hCoV-19/Brazil/SP-L15-CD283/2020|EPI_ISL_476274|2020-03-30|B.1.1.33':2.0E-6)[&bootstrap=0]:1.0E-6,'hCoV-19/Brazil/RJ-INCA-C187/2020|EPI_ISL_513522|2020-04-30|B.1.1.33':6.8E-5)[&bootstrap=0]:1.0E-6)[&bootstrap=0]:1.0E-6,('hCoV-19/Brazil/SP-1123/2020|EPI_ISL_985176|2020-08-17|B.1.1.33':1.99E-4,'hCoV-19/Brazil/ES-L28-CD615/2020|EPI_ISL_722136|2020-04-09|B.1.1.33':1.0E-6)[&bootstrap=0]:1.0E-6)[&bootstrap=0]:1.0E-6)[&bootstrap=0]:1.0E-6,(((('hCoV-19/Brazil/SP-132/2020|EPI_ISL_523956|2020-03-31|B.1.1.314':1.01E-4,'hCoV-19/Brazil/SP-L28-CD690/2020|EPI_ISL_672751|2020-04-15|B.1.1.33':3.6E-5)[&bootstrap=0]:1.0E-6,'hCoV-19/Canada/QC-LSPQ-L00243347/2020|EPI_ISL_536360|2020-03-30|B.1.1.314':1.0E-4)[&bootstrap=0]:1.0E-6,('hCoV-19/Brazil/BA-3/2020|EPI_ISL_978488|2020-06-28|B.1.1.33':2.33E-4,'hCoV-19/Brazil/RJ-00480/2020|EPI_ISL_717875|2020-10-09|B.1.1.33':3.33E-4)[&bootstrap=21]:3.3E-5)[&bootstrap=0]:1.0E-6,'hCoV-19/Brazil/RJ-00305/2020|EPI_ISL_623108|2020-04-16|B.1.1.33':1.0E-6)[&bootstrap=0]:1.0E-6)[&bootstrap=0]:1.0E-6,'hCoV-19/Brazil/RJ-00473/2020|EPI_ISL_717868|2020-08-05|B.1.1.33':1.33E-4)[&bootstrap=0]:1.0E-6)[&bootstrap=0]:1.0E-6,(((((('hCoV-19/Brazil/SP-L20-CD416/2020|EPI_ISL_476351|2020-04-02|B.1.1.33':3.5E-5,'hCoV-19/Brazil/RJ-0250/2020|EPI_ISL_470618|2020-03-26|B.1.1.33':1.0E-6)[&bootstrap=0]:1.0E-6,'hCoV-19/Brazil/PB-16544/2020|EPI_ISL_792571|2020-04-27|B.1.1.33':6.8E-5)[&bootstrap=0]:1.0E-6,'hCoV-19/Brazil/RJ-INCA-I43/2020|EPI_ISL_513579|2020-05-04|B.1.1.33':1.0E-6)[&bootstrap=0]:1.0E-6,('hCoV-19/Brazil/RJ-00529/2020|EPI_ISL_717915|2020-07-29|B.1.1.33':1.66E-4,'hCoV-19/Brazil/RJ-00366/2020|EPI_ISL_623169|2020-04-24|B.1.1.33':1.0E-6)[&bootstrap=0]:1.0E-6)[&bootstrap=0]:1.0E-6,('hCoV-19/Brazil/SP-354/2020|EPI_ISL_547574|2020-06-19|B.1.1.33':1.66E-4,'hCoV-19/Brazil/RJ-00449/2020|EPI_ISL_717844|2020-04-24|B.1.1.33':1.0E-4)[&bootstrap=19]:3.3E-5)[&bootstrap=0]:1.0E-6,(((('hCoV-19/Brazil/RJ-1966/2020|EPI_ISL_456097|2020-04-13|B.1.1.314':3.4E-5,(('hCoV-19/Brazil/SP-1111/2020|EPI_ISL_977479|2020-08-09|B.1.1.33':2.66E-4,'hCoV-19/Brazil/RS-2567/2020|EPI_ISL_729818|2020-04-06|B.1.1.33':6.8E-5)[&bootstrap=0]:1.0E-6,'hCoV-19/Brazil/RJ-INCA-C201/2020|EPI_ISL_513528|2020-04-30|B.1.1.33':6.9E-5)[&bootstrap=0]:1.0E-6)[&bootstrap=0]:2.0E-6,'hCoV-19/Brazil/SP-HIAE-ID29/2020|EPI_ISL_861893|2020-03-16|B.1.1.33':2.0E-6)[&bootstrap=0]:1.0E-6,'hCoV-19/Brazil/RJ-00493/2020|EPI_ISL_717887|2020-10-29|B.1.1.33':4.98E-4)[&bootstrap=0]:1.0E-6,('hCoV-19/Brazil/RJ-00330/2020|EPI_ISL_623133|2020-04-30|B.1.1.33':2.0E-6,'hCoV-19/Brazil/RJ-00458/2020|EPI_ISL_717853|2020-07-01|B.1.1.33':3.65E-4)[&bootstrap=1]:1.0E-6)[&bootstrap=0]:1.0E-6)[&bootstrap=0]:1.0E-6)[&bootstrap=0]:1.0E-6,(('hCoV-19/Brazil/SE-6579/2020|EPI_ISL_541388|2020-04-20|B.1.1.33':6.8E-5,(('hCoV-19/Brazil/SP-HIAE-ID46/2020|EPI_ISL_861910|2020-08-21|B.1.1.33':1.0E-6,'hCoV-19/Brazil/SP-L34-CD881/2020|EPI_ISL_722129|2020-04-23|B.1.1.33':1.01E-4)[&bootstrap=73]:3.3E-5,'hCoV-19/Brazil/PA-IEC173152/2020|EPI_ISL_848614|2020-06-01|B.1.1.33':2.65E-4)[&bootstrap=57]:9.9E-5)[&bootstrap=6]:3.3E-5,('hCoV-19/Brazil/AP-IEC165513/2020|EPI_ISL_524784|2020-04-29|B.1.1.33':3.3E-5,'hCoV-19/Brazil/SP-L9-CD137/2020|EPI_ISL_476484|2020-03-23|B.1.1.33':3.5E-5)[&bootstrap=1]:1.0E-6)[&bootstrap=0]:2.0E-6)[&bootstrap=0]:2.0E-6)[&bootstrap=0]:1.0E-6,'hCoV-19/Brazil/RR-IEC176349/2020|EPI_ISL_848556|2020-05-29|B.1.1.33':5.64E-4)[&bootstrap=0]:6.7E-5,((('hCoV-19/Brazil/PB-16531/2020|EPI_ISL_792570|2020-04-24|B.1.1.109':1.68E-4,'hCoV-19/Brazil/DF-0001/2020|EPI_ISL_426580|2020-03-13|N.4':1.0E-6)[&bootstrap=11]:1.0E-6,('hCoV-19/Brazil/SP-405/2020|EPI_ISL_547577|2020-07-06|N.4':1.0E-4,(((('hCoV-19/Brazil/MG-CV8/2020|EPI_ISL_429671|2020-03-13|N.4':7.0E-5,'hCoV-19/Brazil/MG-CV26/2020|EPI_ISL_429684|2020-03-17|N.4':2.0E-6)[&bootstrap=58]:1.35E-4,'hCoV-19/Brazil/MG-CV16/2020|EPI_ISL_429676|2020-03-16|N.4':3.0E-6)[&bootstrap=57]:3.2E-5,'hCoV-19/Brazil/MG-CV19/2020|EPI_ISL_429679|2020-03-16|N.4':3.0E-6)[&bootstrap=33]:6.9E-5,'hCoV-19/Brazil/MG-CV33/2020|EPI_ISL_429689|2020-03-17|N.4':2.0E-6)[&bootstrap=29]:1.0E-6)[&bootstrap=1]:1.0E-6)[&bootstrap=2]:3.0E-6,'hCoV-19/Netherlands/NoordHolland_10001/2020|EPI_ISL_454750|2020-02-27|N.4':1.0E-6)[&bootstrap=2]:1.0E-6)[&bootstrap=0]:3.0E-6,('hCoV-19/Brazil/RS-25833/2020|EPI_ISL_831939|2020-09-03|B.1.1.29':3.4E-5,'hCoV-19/Brazil/RS-13367/2020|EPI_ISL_831681|2020-07-02|B.1.1.161':1.0E-6)[&bootstrap=32]:3.4E-5)[&bootstrap=0]:3.1E-5,(((((((((((('hCoV-19/Brazil/SP-HIAE-ID09/2020|EPI_ISL_861874|2020-03-25|B.1.1.29':1.0E-6,('hCoV-19/Brazil/PE-IAM39/2020|EPI_ISL_500481|2020-04-08|B.1.1.29':1.35E-4,('hCoV-19/Brazil/PE-IAM1309/2020|EPI_ISL_572386|2020-05-10|B.1.1.186':1.0E-6,'hCoV-19/Portugal/PT0635/2020|EPI_ISL_510896|2020-03-25|B.1.1.186':1.0E-6)[&bootstrap=66]:6.7E-5)[&bootstrap=0]:1.0E-6)[&bootstrap=0]:1.0E-6,((('hCoV-19/Brazil/PE-IAM209/2020|EPI_ISL_500468|2020-04-09|B.1.1.29':1.0E-6,'hCoV-19/Brazil/PE-IAM958/2020|EPI_ISL_572363|2020-05-03|B.1.1.29':7.0E-5)[&bootstrap=60]:3.4E-5,('hCoV-19/Brazil/PE-IAM914/2020|EPI_ISL_572360|2020-05-03|B.1.1.29':7.0E-5,'hCoV-19/Brazil/PE-IAM961/2020|EPI_ISL_572366|2020-05-02|B.1.1.29':2.0E-6)[&bootstrap=44]:1.01E-4)[&bootstrap=0]:1.0E-6,'hCoV-19/Brazil/RJ-INCA-I44/2020|EPI_ISL_513580|2020-05-04|B.1.1.33':6.7E-5)[&bootstrap=0]:1.0E-6)[&bootstrap=0]:1.0E-6,(('hCoV-19/Brazil/PE-IAM395/2020|EPI_ISL_572338|2020-04-20|B.1.1.298':1.0E-6,'hCoV-19/England/LIVE-9F710/2020|EPI_ISL_472006|2020-04-22|B.1.1.298':1.0E-6)[&bootstrap=61]:3.4E-5,'_hCoV-19/England/LEED-2A9DA6/2020|EPI_ISL_538963|2020-03-26|B.1.1.102':3.4E-5)[&bootstrap=0]:1.0E-6)[&bootstrap=0]:1.0E-6,((('hCoV-19/Brazil/PE-IAM355/2020|EPI_ISL_500874|2020-04-13|B.1.1.29':1.0E-6,(('hCoV-19/Brazil/PE-IAM889/2020|EPI_ISL_572358|2020-05-03|B.1.1.29':3.5E-5,'hCoV-19/Brazil/PE-IAM900/2020|EPI_ISL_572359|2020-05-03|B.1.1.29':1.0E-6)[&bootstrap=2]:1.0E-6,'hCoV-19/Brazil/PE-IAM1254/2020|EPI_ISL_572384|2020-05-09|B.1.1.29':6.9E-5)[&bootstrap=0]:1.0E-6)[&bootstrap=0]:1.0E-6,'hCoV-19/Brazil/PE-IAM383/2020|EPI_ISL_572335|2020-04-20|B.1.1.29':1.0E-6)[&bootstrap=0]:1.0E-6,'hCoV-19/Brazil/PE-IAM221/2020|EPI_ISL_500473|2020-04-08|B.1.1.29':1.0E-6)[&bootstrap=0]:1.0E-6)[&bootstrap=0]:1.0E-6,('hCoV-19/Brazil/PE-IAM235/2020|EPI_ISL_500870|2020-04-09|B.1.1.29':6.9E-5,'hCoV-19/Scotland/EDB051/2020|EPI_ISL_425855|2020-03-17|B.1.1.277':1.01E-4)[&bootstrap=0]:1.0E-6)[&bootstrap=0]:1.0E-6,(('hCoV-19/Brazil/PE-IAM230/2020|EPI_ISL_500869|2020-04-09|B.1.1.29':6.9E-5,'hCoV-19/Brazil/PE-IAM212/2020|EPI_ISL_500470|2020-04-09|B.1.1.29':1.01E-4)[&bootstrap=16]:1.0E-6,'hCoV-19/Brazil/PE-IAM458/2020|EPI_ISL_572342|2020-04-22|B.1.1.29':2.0E-6)[&bootstrap=4]:1.01E-4)[&bootstrap=0]:1.0E-6,((('hCoV-19/Brazil/MG-0211/2020|EPI_ISL_470578|2020-03-14|B':1.0E-6,'hCoV-19/Brazil/SE-6530/2020|EPI_ISL_541373|2020-03-20|B':2.0E-6)[&bootstrap=55]:3.4E-5,((((('hCoV-19/Brazil/PE-IAM215/2020|EPI_ISL_500471|2020-04-06|B.1.1.29':1.02E-4,'hCoV-19/Brazil/PE-IAM226/2020|EPI_ISL_500474|2020-04-07|B.1.1.29':1.01E-4)[&bootstrap=7]:1.0E-6,'hCoV-19/Brazil/PE-IAM48/2020|EPI_ISL_500482|2020-04-08|B.1.1.29':6.7E-5)[&bootstrap=7]:5.0E-6,('hCoV-19/Brazil/PB-29631/2020|EPI_ISL_792621|2020-09-30|B.1.1.141':1.68E-4,'hCoV-19/England/SHEF-C1742/2020|EPI_ISL_490581|2020-05-03|B.1.1.141':1.67E-4)[&bootstrap=49]:3.4E-5)[&bootstrap=0]:1.0E-6,'hCoV-19/Portugal/PT1520/2020|EPI_ISL_511479|2020-03-18|B.1.1.34':3.4E-5)[&bootstrap=0]:1.0E-6,'hCoV-19/Italy/VEN-UniVR-36/2020|EPI_ISL_751348|2020-03-07|B.1.1.279':2.0E-6)[&bootstrap=0]:1.0E-6)[&bootstrap=0]:1.0E-6,('hCoV-19/Brazil/PB-16556/2020|EPI_ISL_792575|2020-04-24|B.1.1.29':1.0E-6,'hCoV-19/Brazil/PB-29616/2020|EPI_ISL_792607|2020-08-12|B.1.1.29':1.68E-4)[&bootstrap=71]:1.68E-4)[&bootstrap=0]:2.5E-5)[&bootstrap=0]:1.0E-6,('hCoV-19/Switzerland/GE-SNRCI-29933895/2020|EPI_ISL_413997|2020-02-26|B.1.1':1.0E-6,('hCoV-19/Wales/PHWC-25551/2020|EPI_ISL_421004|2020-03-23|B.1.1.289':3.0E-4,'hCoV-19/Singapore/1031/2020|EPI_ISL_574516|2020-03-23|B.1.1.4':2.0E-6)[&bootstrap=50]:1.0E-6)[&bootstrap=52]:3.4E-5)[&bootstrap=0]:1.0E-6,(('hCoV-19/Brazil/SC-0243/2020|EPI_ISL_470652|2020-03-18|B.1.1.29':6.9E-5,'hCoV-19/Brazil/PE-IAM939/2020|EPI_ISL_572361|2020-05-03|B.1.1.29':3.5E-5)[&bootstrap=0]:1.0E-6,'hCoV-19/Brazil/PB-16524/2020|EPI_ISL_792566|2020-06-16|B.1.1.29':3.0E-6)[&bootstrap=0]:1.0E-6)[&bootstrap=0]:1.0E-6,(((((((((('hCoV-19/Brazil/PA-0229/2020|EPI_ISL_470603|2020-04-01|B.1.1.1':6.8E-5,'hCoV-19/Denmark/DCGC-46438/2021|EPI_ISL_1065948|2021-02-15':0.001039)[&bootstrap=46]:1.0E-6,'hCoV-19/Denmark/SSI-05/2020|EPI_ISL_416140|2020-03-02|B.1.1.1':1.0E-6)[&bootstrap=28]:1.0E-6,('hCoV-19/Brazil/BA-82/2021|EPI_ISL_1068365|2021-02-04|C.14':5.0E-4,'hCoV-19/Peru/ICA-INS-040/2020|EPI_ISL_491462|2020-03-31|C.14':1.0E-6)[&bootstrap=61]:6.7E-5)[&bootstrap=67]:1.33E-4,'hCoV-19/Brazil/AL-28875/2020|EPI_ISL_792641|2020-11-23|B.1.1.1':6.7E-5)[&bootstrap=52]:6.7E-5,(((('hCoV-19/Brazil/PB-16617/2020|EPI_ISL_792597|2020-06-30|B.1.1.29':2.0E-6,'hCoV-19/Brazil/PB-29637/2020|EPI_ISL_792627|2020-11-03|B.1.1.29':2.35E-4)[&bootstrap=51]:2.0E-6,'hCoV-19/Brazil/TO-1171/2020|EPI_ISL_943973|2020-09-24|B.1.1.29':1.85E-4)[&bootstrap=21]:2.0E-6,'hCoV-19/Brazil/AM-20895548CN/2020|EPI_ISL_1068251|2020-07-06|B.1.1.29':6.8E-5)[&bootstrap=1]:1.0E-6,('hCoV-19/Brazil/PE-IAM965/2020|EPI_ISL_572367|2020-05-02|B.1.1.29':1.0E-6,'hCoV-19/Brazil/PE-IAM1082/2020|EPI_ISL_572375|2020-05-03|B.1.1.29':2.0E-6)[&bootstrap=92]:3.4E-5)[&bootstrap=0]:1.37E-4)[&bootstrap=0]:1.0E-6,((('hCoV-19/Brazil/BA-27/2020|EPI_ISL_978512|2020-02-28|B.1.1.162':1.0E-6,'hCoV-19/Brazil/BA-312/2020|EPI_ISL_415105|2020-03-04|B.1.1.162':1.0E-6)[&bootstrap=63]:3.4E-5,(('hCoV-19/Switzerland/BS-UHB-42167340/2020|EPI_ISL_527916|2020-02-26|B.1.1.162':1.0E-6,'hCoV-19/India/MH-NIV-9157/2020|EPI_ISL_452211|2020-04-13|B.1.1.32':1.0E-4)[&bootstrap=17]:1.0E-6,'hCoV-19/Spain/VC-IBV-98003081/2020|EPI_ISL_538017|2020-03-14|B.1.1.44':6.7E-5)[&bootstrap=26]:1.0E-6)[&bootstrap=34]:1.0E-6,'hCoV-19/Brazil/BA-8/2020|EPI_ISL_978493|2020-05-30|B.1.1.162':1.0E-4)[&bootstrap=38]:3.4E-5)[&bootstrap=0]:2.0E-6,((('hCoV-19/Brazil/RS-40467/2020|EPI_ISL_942899|2020-08-12|B.1.1.107':1.36E-4,'hCoV-19/Brazil/PE-IAM992/2020|EPI_ISL_572372|2020-05-06|B.1.1.107':7.1E-5)[&bootstrap=32]:1.0E-6,'hCoV-19/England/201380050/2020|EPI_ISL_421807|2020-03-25|B.1.1.107':1.0E-4)[&bootstrap=29]:3.4E-5,('hCoV-19/Brazil/SP-1009/2021|EPI_ISL_882666|2021-01-08|B.1.1.34':2.0E-4,'04-1369/Brazil/PB-AREIA|2021-01-26|B.1.1.34':1.0E-4)[&bootstrap=95]:2.99E-4)[&bootstrap=0]:1.0E-6)[&bootstrap=0]:1.0E-6,(('hCoV-19/Brazil/RS-6213/2020|EPI_ISL_729834|2020-04-20|B.1.1.29':1.01E-4,('hCoV-19/Brazil/RS-15291/2020|EPI_ISL_729855|2020-08-15|B.1.1.29':3.03E-4,'hCoV-19/Brazil/RS-15285/2020|EPI_ISL_729859|2020-08-14|B.1.1.29':2.02E-4)[&bootstrap=70]:1.0E-6)[&bootstrap=51]:1.0E-6,('hCoV-19/Brazil/RS-6215/2020|EPI_ISL_729835|2020-05-20|B.1.1.29':2.0E-6,'hCoV-19/Brazil/RS-12423/2020|EPI_ISL_943589|2020-05-18|B.1.1.29':1.66E-4)[&bootstrap=62]:1.0E-4)[&bootstrap=48]:6.6E-5)[&bootstrap=0]:1.0E-6,(((((('hCoV-19/Brazil/PE-IAM16/2020|EPI_ISL_500865|2020-04-07|B.1.1.29':1.0E-6,'hCoV-19/Brazil/PE-IAM158/2020|EPI_ISL_500465|2020-04-09|B.1.1.29':3.5E-5)[&bootstrap=57]:1.0E-6,'hCoV-19/Brazil/PE-IAM18/2020|EPI_ISL_500868|2020-04-07|B.1.1.29':3.5E-5)[&bootstrap=29]:1.02E-4,'hCoV-19/Brazil/PE-IAM171/2020|EPI_ISL_500867|2020-04-09|B.1.1.29':2.07E-4)[&bootstrap=16]:1.0E-6,'hCoV-19/Brazil/PE-IAM87/2020|EPI_ISL_500485|2020-04-08|B.1.1.29':1.0E-6)[&bootstrap=15]:1.0E-6,'hCoV-19/Brazil/PE-IAM29/2020|EPI_ISL_500872|2020-04-08|B.1.1.29':3.4E-5)[&bootstrap=17]:2.0E-6,('hCoV-19/Brazil/PE-IAM711/2020|EPI_ISL_572351|2020-04-26|B.1.1.214':3.36E-4,'hCoV-19/Italy/ABR-IZSGC-TE6644/2020|EPI_ISL_435145|2020-03-24|B.1.1.214':1.6E-4)[&bootstrap=51]:1.06E-4)[&bootstrap=0]:1.0E-6)[&bootstrap=0]:1.0E-6,(('hCoV-19/Brazil/CE-IEC-177342/2021|EPI_ISL_918539|2021-01-08|B.1.1.10':6.01E-4,('68573/Brazil/RN-NATAL|2021-02-01|B.1.1.29':1.0E-4,'68750/Brazil/RN-NATAL|2021-02-01|B.1.1.29':1.0E-6)[&bootstrap=100]:2.33E-4)[&bootstrap=45]:6.6E-5,('hCoV-19/Germany/NW-HHU-148/2020|EPI_ISL_602518|2020-03-01|B.1.1.10':1.34E-4,'hCoV-19/Netherlands/Utrecht_10017/2020|EPI_ISL_454766|2020-03-23|L.2':1.33E-4)[&bootstrap=71]:1.0E-4)[&bootstrap=1]:2.0E-6)[&bootstrap=0]:1.0E-6)[&bootstrap=0]:1.0E-6,(('hCoV-19/Brazil/SP-12/2020|EPI_ISL_416034|2020-03-04|B.1.1.29':1.33E-4,'hCoV-19/Brazil/SP-772/2020|EPI_ISL_735420|2020-07-01|B.1.1.29':1.0E-4)[&bootstrap=5]:6.6E-5,(((('hCoV-19/Brazil/PB-16523/2020|EPI_ISL_792565|2020-05-27|B.1.1.29':3.4E-5,('hCoV-19/Brazil/PB-16526/2020|EPI_ISL_792568|2020-06-26|B.1.1.29':1.68E-4,('hCoV-19/Brazil/PB-29624/2020|EPI_ISL_792614|2020-09-21|B.1.1.29':1.0E-6,'hCoV-19/Brazil/PB-29632/2020|EPI_ISL_792622|2020-10-08|B.1.1.29':3.4E-5)[&bootstrap=94]:2.34E-4)[&bootstrap=11]:1.0E-6)[&bootstrap=14]:1.0E-6,'hCoV-19/Brazil/PB-29620/2020|EPI_ISL_792611|2020-08-31|B.1.1.29':2.01E-4)[&bootstrap=31]:2.0E-6,('hCoV-19/Brazil/PB-16525/2020|EPI_ISL_792567|2020-06-10|B.1.1.29':3.01E-4,'hCoV-19/Brazil/PB-29614/2020|EPI_ISL_792606|2020-08-11|B.1.1.29':1.67E-4)[&bootstrap=32]:2.0E-6)[&bootstrap=9]:6.7E-5,'hCoV-19/England/20168037604/2020|EPI_ISL_466615|2020-02-16|B.1.29':2.33E-4)[&bootstrap=0]:1.0E-6)[&bootstrap=0]:2.0E-6)[&bootstrap=0]:2.0E-6,((('hCoV-19/Brazil/PE-IAM139/2020|EPI_ISL_500464|2020-04-09|B.1.1.29':7.0E-5,(((('hCoV-19/Brazil/AM-20890035DS/2020|EPI_ISL_1068167|2020-10-02|B.1.1.31':1.69E-4,'hCoV-19/Brazil/PB-29639/2020|EPI_ISL_792629|2020-11-04|B.1.1.282':2.02E-4)[&bootstrap=99]:1.0E-6,'hCoV-19/Brazil/AM-20892944LC/2020|EPI_ISL_1068235|2020-09-14|B.1.1.31':1.67E-4)[&bootstrap=99]:1.0E-4,'hCoV-19/Brazil/RJ-00432/2020|EPI_ISL_717831|2020-10-30|B.1.1.31':1.33E-4)[&bootstrap=64]:2.0E-6,'hCoV-19/Brazil/RJ-00407/2020|EPI_ISL_717809|2020-09-28|B.1.1.31':2.66E-4)[&bootstrap=97]:3.98E-4)[&bootstrap=0]:1.0E-6,(('hCoV-19/Brazil/SP-HIAE-ID052/2021|EPI_ISL_977500|2021-01-28|B.1.1.222':2.0E-6,'hCoV-19/USA/NY-PRL-20210201_03B02/2020|EPI_ISL_968080|2020-01-30|B.1.1.222':1.34E-4)[&bootstrap=100]:5.64E-4,((((((('hCoV-19/Brazil/SP-1045/2021|EPI_ISL_940609|2021-01-19|B.1.1.7':3.4E-5,'hCoV-19/Brazil/DF-1025/2020|EPI_ISL_882664|2020-12-31|B.1.1.7':3.31E-4)[&bootstrap=25]:1.0E-6,'hCoV-19/Brazil/SP-1013/2021|EPI_ISL_882667|2021-01-08|B.1.1.7':2.67E-4)[&bootstrap=12]:1.0E-6,('hCoV-19/Brazil/SP-L94-CD2721/2021|EPI_ISL_1009677|2021-01-06|B.1.1.7':3.5E-5,('hCoV-19/Israel/CVL-2672/2021|EPI_ISL_1073272|2020-01-03|501Y.V1':1.0E-6,'hCoV-19/Israel/CVL-2672/2021|EPI_ISL_1073272|2020-01-03|B.1.1.7':1.0E-6)[&bootstrap=100]:3.4E-5)[&bootstrap=98]:1.67E-4)[&bootstrap=35]:1.0E-6,'hCoV-19/Brazil/SP-900B/2020|EPI_ISL_763074|2020-12-21|B.1.1.7':1.0E-4)[&bootstrap=33]:1.0E-6,('hCoV-19/Brazil/SP-1046/2021|EPI_ISL_906073|2021-01-19|B.1.1.7':1.33E-4,('hCoV-19/Brazil/SP-901B/2020|EPI_ISL_763075|2020-12-22|B.1.1.7':2.34E-4,'hCoV-19/Brazil/SP-982/2021|EPI_ISL_860633|2021-01-07|B.1.1.7':3.36E-4)[&bootstrap=59]:1.0E-6)[&bootstrap=59]:3.4E-5)[&bootstrap=41]:1.0E-6,('hCoV-19/Brazil/SP-1044/2021|EPI_ISL_906074|2021-01-19|B.1.1.7':2.62E-4,'hCoV-19/Brazil/SP-L94-CD2722/2021|EPI_ISL_1009678|2021-01-08|B.1.1.7':1.38E-4)[&bootstrap=64]:3.8E-5)[&bootstrap=63]:2.0E-6,('hCoV-19/Brazil/SP-1012/2021|EPI_ISL_882670|2021-01-12|B.1.1.7':3.4E-5,'hCoV-19/Brazil/SP-976/2021|EPI_ISL_833166|2021-01-06|B.1.1.7':1.0E-4)[&bootstrap=85]:2.0E-6)[&bootstrap=100]:0.001133)[&bootstrap=14]:3.3E-5)[&bootstrap=0]:3.0E-6,((((('hCoV-19/Brazil/PB-29634/2020|EPI_ISL_792624|2020-10-13|B.1.1.29':1.0E-6,'hCoV-19/Brazil/PB-29640/2020|EPI_ISL_792630|2020-11-06|B.1.1.29':2.0E-6)[&bootstrap=64]:1.0E-6,'30-1273/Brazil/PB-JOAO_PESSOA|2021-01-12|B.1.1.29':6.7E-5)[&bootstrap=63]:1.0E-6,'45-1017/Brazil/PB-JOAO_PESSOA|2020-12-09|B.1.1.29':2.66E-4)[&bootstrap=63]:1.0E-4,'hCoV-19/Brazil/PB-29644/2020|EPI_ISL_792632|2020-11-09|B.1.1.29':6.7E-5)[&bootstrap=94]:1.66E-4,(((((((((('hCoV-19/Brazil/PA-0228/2020|EPI_ISL_470602|2020-04-01|B.1.1.28':3.5E-5,('hCoV-19/Brazil/TO-1186/2020|EPI_ISL_943985|2020-10-26|B.1.1.28':5.63E-4,'hCoV-19/Brazil/MG-L2-MG04/2020|EPI_ISL_904018|2020-03-30|B.1.1.28':1.0E-6)[&bootstrap=0]:1.0E-6)[&bootstrap=0]:1.0E-6,'hCoV-19/Brazil/SP-L7-CD81/2020|EPI_ISL_476446|2020-03-24|B.1.1.28':6.8E-5)[&bootstrap=0]:1.0E-6,('hCoV-19/Brazil/PB-29611/2020|EPI_ISL_792605|2020-08-10|B.1.1.28':2.02E-4,'hCoV-19/Brazil/RS-15284/2020|EPI_ISL_729853|2020-08-12|B.1.1.28':1.01E-4)[&bootstrap=38]:3.4E-5)[&bootstrap=0]:1.0E-6,'hCoV-19/Brazil/SP-L19-CD393/2020|EPI_ISL_476321|2020-04-02|B.1.1.28':1.38E-4)[&bootstrap=0]:1.0E-6,'hCoV-19/Brazil/PA-IEC-176888/2020|EPI_ISL_918515|2020-11-18|B.1.1.28':2.67E-4)[&bootstrap=0]:1.0E-6,((('hCoV-19/Brazil/AM-20142761FC/2020|EPI_ISL_833131|2020-12-01|B.1.1.28':2.03E-4,'hCoV-19/Brazil/AM-20141721RM/2020|EPI_ISL_1068096|2020-09-17|B.1.1.28':1.0E-6)[&bootstrap=92]:6.7E-5,'hCoV-19/Brazil/PA-IEC173145/2020|EPI_ISL_848611|2020-06-11|B.1.1.28':1.0E-4)[&bootstrap=33]:6.7E-5,('hCoV-19/Brazil/MS-1255/2020|EPI_ISL_1040827|2020-10-05|B.1.1.28':3.99E-4,'hCoV-19/Brazil/MS-1279/2020|EPI_ISL_1040849|2020-07-23|B.1.1.28':1.0E-6)[&bootstrap=92]:9.9E-5)[&bootstrap=8]:3.0E-6)[&bootstrap=0]:1.0E-6,(((((('hCoV-19/Brazil/PA-0230/2020|EPI_ISL_470604|2020-04-02|B.1.1.28':1.0E-6,((('hCoV-19/Brazil/RS-15270/2020|EPI_ISL_729801|2020-07-13|B.1.1.28':1.32E-4,'hCoV-19/Brazil/RS-39340/2020|EPI_ISL_943586|2020-08-07|B.1.1.29':3.69E-4)[&bootstrap=43]:1.67E-4,'hCoV-19/Brazil/AM-20842533AP/2020|EPI_ISL_1068130|2020-11-11|B.1.1.28':3.0E-4)[&bootstrap=4]:2.0E-6,('hCoV-19/Brazil/SP-1090/2020|EPI_ISL_977471|2020-08-10|B.1.1.28':2.67E-4,'hCoV-19/Brazil/SP-391/2020|EPI_ISL_574598|2020-06-20|B.1.1.28':1.34E-4)[&bootstrap=30]:3.0E-6)[&bootstrap=0]:1.0E-6)[&bootstrap=0]:2.0E-6,(('hCoV-19/Brazil/SP-811/2020|EPI_ISL_861627|2020-03-20|B.1.1.28':1.0E-6,'hCoV-19/Brazil/SP-1103/2020|EPI_ISL_985171|2020-08-21|B.1.1.28':1.66E-4)[&bootstrap=49]:3.0E-5,('hCoV-19/Brazil/TO-1172/2020|EPI_ISL_943974|2020-09-25|B.1.1.28':2.66E-4,'hCoV-19/Brazil/TO-1180/2020|EPI_ISL_943981|2020-10-14|B.1.1.28':1.0E-4)[&bootstrap=82]:2.66E-4)[&bootstrap=7]:1.0E-6)[&bootstrap=0]:2.0E-6,(((((((((((('hCoV-19/Brazil/PR-L17-CD366/2020|EPI_ISL_476312|2020-03-31|B.1.1.28':1.0E-6,('hCoV-19/Brazil/PR-L17-CD367/2020|EPI_ISL_476313|2020-03-31|B.1.1.28':1.0E-6,'hCoV-19/Brazil/AM-20843023JA/2020|EPI_ISL_1068148|2020-12-11|B.1.1.28':2.72E-4)[&bootstrap=37]:1.0E-6)[&bootstrap=36]:1.0E-6,'hCoV-19/Brazil/PR-L16-CD333/2020|EPI_ISL_476282|2020-03-28|B.1.1.28':1.0E-6)[&bootstrap=36]:1.0E-6,('hCoV-19/Brazil/PR-L21-CD448/2020|EPI_ISL_476370|2020-04-06|B.1.1.28':3.0E-6,('hCoV-19/Brazil/PR-L28-CD608/2020|EPI_ISL_722134|2020-04-08|B.1.1.28':2.0E-6,'hCoV-19/Brazil/PR-L30-CD760/2020|EPI_ISL_722135|2020-04-14|B.1.1.28':1.0E-6)[&bootstrap=63]:1.0E-6)[&bootstrap=62]:1.0E-6)[&bootstrap=57]:3.4E-5,(('hCoV-19/Brazil/SP-549/2020|EPI_ISL_471552|2020-04-01|B.1.1.28':2.0E-5,('hCoV-19/Brazil/MS-1253/2020|EPI_ISL_1040830|2020-10-02|B.1.1.28':4.9E-5,'hCoV-19/Brazil/MS-1268/2020|EPI_ISL_1040841|2020-08-28|B.1.1.28':2.01E-4)[&bootstrap=42]:4.9E-5)[&bootstrap=12]:2.0E-6,'hCoV-19/Brazil/SP-L15-CD273/2020|EPI_ISL_476266|2020-03-30|B.1.1.28':1.74E-4)[&bootstrap=0]:1.0E-6)[&bootstrap=0]:1.0E-6,'hCoV-19/Brazil/SP-226/2020|EPI_ISL_527868|2020-04-17|B.1.1.28':6.7E-5)[&bootstrap=0]:2.0E-6,('hCoV-19/Brazil/SP-L31-CD791/2020|EPI_ISL_722004|2020-04-03|B.1.1.28':1.0E-6,'hCoV-19/Brazil/SP-L25-CD635/2020|EPI_ISL_672705|2020-04-08|B.1.1.28':3.5E-5)[&bootstrap=51]:2.0E-6)[&bootstrap=0]:4.2E-5,'hCoV-19/Brazil/SP-476/2020|EPI_ISL_574579|2020-04-24|B.1.1.28':2.66E-4)[&bootstrap=0]:3.0E-6,('hCoV-19/Brazil/MS-1252/2020|EPI_ISL_1040832|2020-10-01|B.1.1.28':3.22E-4,'hCoV-19/Brazil/MS-1277/2020|EPI_ISL_1040850|2020-07-22|B.1.1.28':2.33E-4)[&bootstrap=95]:1.44E-4)[&bootstrap=0]:1.0E-6,'hCoV-19/Brazil/PE-COV0260/2020|EPI_ISL_502875|2020-06-24|B.1.1.28':1.34E-4)[&bootstrap=0]:1.0E-6,'hCoV-19/Brazil/SP-L1-CAMPI2/2020|EPI_ISL_476161|2020-04-01|B.1.1.28':1.0E-6)[&bootstrap=0]:1.0E-6,'hCoV-19/Brazil/SP-L32-CD831/2020|EPI_ISL_722002|2020-04-09|B.1.1.28':1.0E-6)[&bootstrap=0]:1.0E-6,'hCoV-19/Brazil/SP-133/2020|EPI_ISL_523957|2020-04-04|B.1.1.28':2.0E-4)[&bootstrap=0]:3.0E-6)[&bootstrap=0]:1.0E-6,((((((((('hCoV-19/Brazil/AM-20843242IB/2020|EPI_ISL_1068152|2020-12-23|B.1.1.28':1.68E-4,('hCoV-19/Brazil/AM-L87-CD2702/2020|EPI_ISL_1060916|2020-11-06|B.1.1.28':1.0E-6,'hCoV-19/Brazil/AM-L87-CD2708/2020|EPI_ISL_1060893|2020-11-11|B.1.1.10':3.6E-5)[&bootstrap=76]:3.5E-5)[&bootstrap=99]:3.4E-5,((('hCoV-19/Brazil/AM-988/2020|EPI_ISL_833168|2020-12-23|B.1.1.28':1.98E-4,'hCoV-19/Brazil/AM-L70-CD1731/2020|EPI_ISL_804817|2020-12-17|B.1.1.28':3.51E-4)[&bootstrap=52]:1.0E-6,'hCoV-19/Brazil/AM-L87-CD2704/2020|EPI_ISL_1060903|2020-11-16|B.1.1.28':7.0E-5)[&bootstrap=51]:2.0E-6,'hCoV-19/Brazil/AM-20142279MP/2020|EPI_ISL_801390|2020-10-23|B.1.1.28':1.0E-6)[&bootstrap=66]:2.0E-6)[&bootstrap=97]:1.33E-4,(((('hCoV-19/Brazil/AM-L70-CD1715/2020|EPI_ISL_804825|2020-12-15|B.1.1.28':3.5E-5,'hCoV-19/Brazil/AM-20843383RG/2020|EPI_ISL_1068161|2020-12-29|B.1.1.28':4.2E-5)[&bootstrap=84]:1.27E-4,'hCoV-19/Brazil/AM-20842378LB/2020|EPI_ISL_801394|2020-10-29|B.1.1.28':2.0E-6)[&bootstrap=62]:1.36E-4,('hCoV-19/Brazil/AM-20141882LT/2020|EPI_ISL_801386|2020-09-24|B.1.1.28':3.5E-5,'hCoV-19/Brazil/AM-20842568SB/2020|EPI_ISL_801396|2020-11-12|B.1.1.28':1.02E-4)[&bootstrap=85]:3.4E-5)[&bootstrap=85]:6.8E-5,('hCoV-19/Brazil/AM-20842695EA/2020|EPI_ISL_1068137|2020-11-19|B.1.1.28':2.04E-4,'hCoV-19/Brazil/AM-20890012JJ/2020|EPI_ISL_801397|2020-08-24|B.1.1.28':1.7E-4)[&bootstrap=73]:1.0E-6)[&bootstrap=83]:1.0E-6)[&bootstrap=84]:1.99E-4,('hCoV-19/Brazil/AM-20897269OP/2020|EPI_ISL_1068256|2020-12-23|B.1.1.28':3.01E-4,(((((((((((((((((((((((((((((((((((((((((((((((((('hCoV-19/Brazil/AM-987/2020|EPI_ISL_833167|2020-12-16|P.1':1.0E-6,'hCoV-19/Brazil/AM-L70-CD1716/2020|EPI_ISL_804815|2020-12-16|P.1':1.0E-6)[&bootstrap=91]:1.33E-4,((((('hCoV-19/Brazil/SP-BT13035/2021|EPI_ISL_1000671|2021-01-22|P.1':2.0E-6,'hCoV-19/Brazil/SP-BT13022/2021|EPI_ISL_1000673|2021-01-22|P.1':2.0E-6)[&bootstrap=32]:2.44E-4,'66877/Brazil/RN-NATAL|2021-01-26|P.1':2.9E-4)[&bootstrap=31]:3.68E-4,'hCoV-19/Brazil/RR-1089/2021|EPI_ISL_943972|2021-01-25|P.1':0.0011)[&bootstrap=9]:2.4E-5,'hCoV-19/Brazil/AM-L70-CD1718/2020|EPI_ISL_804819|2020-12-16|P.1':1.0E-6)[&bootstrap=0]:2.0E-6,'hCoV-19/Brazil/AM-20842882CA/2020|EPI_ISL_833137|2020-12-04|P.1':1.0E-6)[&bootstrap=0]:1.0E-6)[&bootstrap=0]:1.0E-6,(('hCoV-19/Brazil/RS-9116/2021|EPI_ISL_984619|2021-02-03|P.1':3.26E-4,'hCoV-19/Brazil/RR-1084/2021|EPI_ISL_943969|2021-01-25|P.1':1.6E-5)[&bootstrap=43]:3.0E-6,'hCoV-19/Brazil/AM-21843677AF/2021|EPI_ISL_1068283|2021-01-12|P.1':1.34E-4)[&bootstrap=5]:5.5E-5)[&bootstrap=0]:1.0E-6,('hCoV-19/Brazil/AM-L81-CD2652/2021|EPI_ISL_1060899|2021-01-04|P.1':1.4E-4,'03-1801/Brazil/AM-Manaus|2021-01-18|P.1':6.7E-5)[&bootstrap=58]:2.0E-6)[&bootstrap=0]:1.0E-6,'66876/Brazil/RN-NATAL|2021-01-26|P.1':3.4E-5)[&bootstrap=0]:1.0E-6,'290672020/Brazil/BA-ILHEUS|14-02-2021|P.1':1.0E-4)[&bootstrap=0]:1.0E-6,'08-1369/Brazil/PB-CONDE|2021-01-27|P.1':1.0E-6)[&bootstrap=0]:1.0E-6,'68116/Brazil/RN-NATAL|2021-01-28|P.1':3.4E-5)[&bootstrap=0]:1.0E-6,'66836/Brazil/RN-NATAL|2021-01-26|P.1':1.66E-4)[&bootstrap=0]:1.0E-6,'44-1254/Brazil/PB-INGA|2021-01-11|P.1':3.4E-5)[&bootstrap=0]:1.0E-6,(('66835/Brazil/RN-NATAL|2021-01-26|P.1':3.4E-5,('68597/Brazil/RN-NATAL|2021-02-01|P.1':6.7E-5,'68752/Brazil/RN-NATAL|2021-02-01|P.1':1.0E-6)[&bootstrap=84]:1.0E-6)[&bootstrap=85]:2.0E-6,'66844/Brazil/RN-NATAL|2021-01-26|P.1':1.0E-6)[&bootstrap=48]:3.4E-5)[&bootstrap=0]:1.0E-6,('hCoV-19/Brazil/AM-21143453RB/2021|EPI_ISL_1068267|2021-01-08|P.1':1.0E-6,('15567/Brazil/RJ-RIO_DE_JANEIRO|03-02-2021|P.1':2.94E-4,'15571/Brazil/RJ-RIO_DE_JANEIRO|05-02-2021|P.1':1.0E-6)[&bootstrap=84]:2.25E-4)[&bootstrap=0]:1.0E-6)[&bootstrap=0]:1.0E-6,('hCoV-19/Brazil/RS-8680/2021|EPI_ISL_983865|2021-02-01|P.1':2.35E-4,'hCoV-19/Brazil/AM-L81-CD2654/2021|EPI_ISL_1060890|2021-01-04|P.1':7.1E-5)[&bootstrap=56]:2.0E-6)[&bootstrap=0]:1.0E-6,('hCoV-19/Brazil/AM-L81-CD2471/2020|EPI_ISL_1060888|2020-12-28|P.1':1.04E-4,'hCoV-19/Brazil/AM-L81-CD2469/2020|EPI_ISL_1060898|2020-12-31|P.1':1.04E-4)[&bootstrap=30]:3.5E-5)[&bootstrap=0]:1.0E-6,('hCoV-19/Brazil/BA-49/2021|EPI_ISL_1067737|2021-01-26|P.1':3.0E-6,(('hCoV-19/Brazil/BA-52/2021|EPI_ISL_1067731|2021-01-26|P.1':2.69E-4,'hCoV-19/Brazil/BA-57/2021|EPI_ISL_1067736|2021-01-23|P.1':1.0E-6)[&bootstrap=24]:1.0E-6,'hCoV-19/Brazil/BA-50/2021|EPI_ISL_1067730|2021-01-26|P.1':1.0E-6)[&bootstrap=21]:1.0E-6)[&bootstrap=86]:6.8E-5)[&bootstrap=0]:1.0E-6,'hCoV-19/Brazil/AM-1064/2021|EPI_ISL_940618|2021-01-19|P.1':2.0E-6)[&bootstrap=0]:1.0E-6,'hCoV-19/Brazil/GO-1211/2021|EPI_ISL_1039694|2021-01-19|P.1':6.7E-5)[&bootstrap=0]:1.0E-6,'66842/Brazil/RN-NATAL|2021-01-26|P.1':2.0E-6)[&bootstrap=0]:1.0E-6,(('hCoV-19/Brazil/SP-1390/2021|EPI_ISL_981383|2021-01-20|P.1':3.4E-5,'290643068/Brazil/BA-ITABUNA|08-02-2021|P.1':1.33E-4)[&bootstrap=65]:6.7E-5,'hCoV-19/Brazil/BA-59/2021|EPI_ISL_1067732|2021-01-18|P.1':1.01E-4)[&bootstrap=81]:6.7E-5)[&bootstrap=0]:2.0E-6,'68495/Brazil/RN-NATAL|2021-02-01|P.1':6.7E-5)[&bootstrap=0]:1.0E-6,'hCoV-19/Brazil/AM-1070/2021|EPI_ISL_940624|2021-01-15|P.1':1.0E-4)[&bootstrap=0]:1.0E-6,((('hCoV-19/Brazil/GO-1203/2021|EPI_ISL_1039692|2021-01-19|P.1':3.4E-5,('hCoV-19/Brazil/BA-54/2021|EPI_ISL_1067729|2021-01-23|P.1':1.0E-6,('hCoV-19/Brazil/BA-55/2021|EPI_ISL_1067734|2021-01-23|P.1':1.0E-6,'hCoV-19/Brazil/BA-53/2021|EPI_ISL_1067733|2021-01-23|P.1':9.8E-5)[&bootstrap=64]:1.0E-6)[&bootstrap=82]:3.0E-6)[&bootstrap=60]:6.7E-5,('hCoV-19/Brazil/RS-9109/2021|EPI_ISL_984621|2021-02-03|P.1':6.8E-5,'hCoV-19/Brazil/AM-L81-CD2653/2021|EPI_ISL_1060915|2021-01-01|P.1':1.38E-4)[&bootstrap=32]:1.0E-6)[&bootstrap=46]:1.0E-6,'34-1379/Brazil/PB-JOAO_PESSOA|2021-01-27|P.1':3.4E-5)[&bootstrap=47]:3.4E-5)[&bootstrap=0]:5.9E-5,'hCoV-19/Brazil/AM-L70-CD1739/2020|EPI_ISL_804820|2020-12-21|P.1':2.0E-6)[&bootstrap=0]:1.0E-6,'hCoV-19/Brazil/AM-L70-CD1737/2020|EPI_ISL_804814|2020-12-21|P.1':1.0E-6)[&bootstrap=0]:1.0E-6,'hCoV-19/Brazil/AM-L84-CD2393/2020|EPI_ISL_1060894|2020-12-18|P.1':1.0E-6)[&bootstrap=0]:1.0E-6,'12-1801/Brazil/AM-Manaus|2021-01-18|P.1':1.0E-6)[&bootstrap=0]:1.0E-6,'hCoV-19/Brazil/BA-56/2021|EPI_ISL_1067735|2021-01-23|P.1':3.36E-4)[&bootstrap=0]:2.0E-6,'15565/Brazil/RJ-RIO_DE_JANEIRO|03-02-2021|P.1':1.0E-6)[&bootstrap=0]:1.0E-6,'68740/Brazil/RN-NATAL|2021-02-01|P.1':1.33E-4)[&bootstrap=0]:1.0E-6,'01-2601/Brazil/AM-Manaus|2021-01-26|P.1':6.8E-5)[&bootstrap=0]:1.0E-6,'hCoV-19/Brazil/SP-L98-CD87972/2021|EPI_ISL_1004235|2021-02-09|P.1':3.5E-5)[&bootstrap=0]:1.0E-6,'hCoV-19/Colombia/AMA-INS-VG-367/2021|EPI_ISL_956297|2021-01-04|P.1':3.5E-5)[&bootstrap=0]:1.0E-6,'hCoV-19/Brazil/AM-L70-CD1721/2020|EPI_ISL_804824|2020-12-17|P.1':2.0E-6)[&bootstrap=0]:1.0E-6,'hCoV-19/Brazil/AM-L77-CD2324/2021|EPI_ISL_1060896|2021-01-07|P.1':1.05E-4)[&bootstrap=0]:1.0E-6,'hCoV-19/Brazil/AM-L77-CD2297/2021|EPI_ISL_1060889|2021-01-04|P.1':1.74E-4)[&bootstrap=0]:1.0E-6,'hCoV-19/Brazil/SP-L98-CD87967/2021|EPI_ISL_1004233|2021-02-09|P.1':1.0E-6)[&bootstrap=0]:1.0E-6,'hCoV-19/Brazil/SP-L98-CD87586/2021|EPI_ISL_1004234|2021-01-25|P.1':1.04E-4)[&bootstrap=0]:1.0E-6,'hCoV-19/Brazil/AM-L77-CD2309/2021|EPI_ISL_1064736|2021-01-05|P.1':3.6E-5)[&bootstrap=0]:1.0E-6,'hCoV-19/Brazil/AM-L77-CD2298/2021|EPI_ISL_1060906|2021-01-04|P.1':1.0E-6)[&bootstrap=0]:1.0E-6,'hCoV-19/Brazil/AM-L81-CD2650/2021|EPI_ISL_1060911|2021-01-04|P.1':7.0E-5)[&bootstrap=0]:1.0E-6,'68751/Brazil/RN-NATAL|2021-02-01|P.1':2.0E-6)[&bootstrap=0]:1.0E-6,('68119/Brazil/RN-NATAL|2021-01-28|P.1':3.4E-5,'68506/Brazil/RN-NATAL|2021-02-01|P.1':1.34E-4)[&bootstrap=86]:1.0E-4)[&bootstrap=0]:1.0E-6,('hCoV-19/Brazil/AM-L77-CD2301/2021|EPI_ISL_1060897|2021-01-04|P.1':1.03E-4,'hCoV-19/Brazil/AM-L77-CD2299/2021|EPI_ISL_1064737|2021-01-04|P.1':1.0E-6)[&bootstrap=5]:3.0E-6)[&bootstrap=0]:1.0E-6,'hCoV-19/Brazil/AM-L77-CD2317/2021|EPI_ISL_1060892|2021-01-06|P.1':2.11E-4)[&bootstrap=0]:1.0E-6,'hCoV-19/Brazil/AM-L77-CD2302/2021|EPI_ISL_1060880|2021-01-04|P.1':1.0E-6)[&bootstrap=0]:1.0E-6,'hCoV-19/Brazil/AM-L77-CD2300/2021|EPI_ISL_1060895|2021-01-04|P.1':1.0E-6)[&bootstrap=0]:1.0E-6,'68113/Brazil/RN-NATAL|2021-01-29|P.1':1.0E-6)[&bootstrap=0]:1.0E-6,'05-1329/Brazil/PB-JOAO_PESSOA|2021-01-21|P.1':2.0E-6)[&bootstrap=0]:1.0E-6,((((('hCoV-19/Brazil/AM-1061/2021|EPI_ISL_940616|2021-01-19|P.1':1.0E-4,'hCoV-19/Brazil/RR-1085/2021|EPI_ISL_943970|2021-01-25|P.1':6.7E-5)[&bootstrap=0]:2.0E-6,'01-1801/Brazil/AM-Manaus|2021-01-18|P.1':2.0E-6)[&bootstrap=0]:3.0E-6,'hCoV-19/Brazil/AM-L84-CD2476/2020|EPI_ISL_1060877|2020-12-07|P.1':1.0E-6)[&bootstrap=0]:2.0E-6,'hCoV-19/Brazil/AM-L70-CD1722/2020|EPI_ISL_804823|2020-12-17|P.1':1.0E-6)[&bootstrap=0]:1.0E-6,'hCoV-19/Brazil/BA-58/2021|EPI_ISL_1067728|2021-01-08|P.1':1.0E-6)[&bootstrap=0]:6.1E-5)[&bootstrap=89]:9.9E-5,'15542/Brazil/RJ-RIO_DE_JANEIRO|19-01-2021|P.1':3.5E-5)[&bootstrap=98]:3.0E-6)[&bootstrap=100]:4.65E-4)[&bootstrap=13]:1.0E-6,('hCoV-19/Brazil/AM-20890114ED/2020|EPI_ISL_801400|2020-09-14|B.1.1.28':3.4E-5,'hCoV-19/Brazil/AM-20890117JP/2020|EPI_ISL_801401|2020-09-15|B.1.1.28':1.36E-4)[&bootstrap=93]:6.9E-5)[&bootstrap=3]:1.0E-6,'hCoV-19/Brazil/AM-20890022AB/2020|EPI_ISL_801399|2020-06-09|B.1.1.28':2.04E-4)[&bootstrap=2]:1.0E-6,'hCoV-19/Brazil/AM-20890261MV/2020|EPI_ISL_801402|2020-05-03|B.1.1.28':3.0E-6)[&bootstrap=3]:1.0E-6,'hCoV-19/Brazil/AM-20892948LS/2020|EPI_ISL_801403|2020-05-12|B.1.1.28':1.7E-4)[&bootstrap=14]:1.0E-6,'hCoV-19/Brazil/AM-20141937RS/2020|EPI_ISL_801387|2020-09-12|B.1.1.28':1.36E-4)[&bootstrap=42]:2.0E-6)[&bootstrap=0]:1.0E-6,'hCoV-19/Brazil/PA-IEC173164/2020|EPI_ISL_848563|2020-07-10|B.1.1.28':3.31E-4)[&bootstrap=0]:1.0E-6,((('hCoV-19/Brazil/PA-0234/2020|EPI_ISL_470608|2020-04-03|B.1.1.28':1.38E-4,('hCoV-19/Brazil/PA-IEC169757/2020|EPI_ISL_1063789|2020-06-23|B.1.1.28':1.67E-4,'hCoV-19/Brazil/SP-952/2020|EPI_ISL_861646|2020-05-21|B.1.1.28':3.4E-5)[&bootstrap=3]:1.0E-6)[&bootstrap=0]:1.0E-6,('hCoV-19/Brazil/TO-1177/2020|EPI_ISL_943978|2020-10-08|B.1.1.28':2.34E-4,'hCoV-19/Brazil/TO-1182/2020|EPI_ISL_943983|2020-10-15|B.1.1.4':2.99E-4)[&bootstrap=91]:2.33E-4)[&bootstrap=0]:1.0E-6,'hCoV-19/Brazil/PA-IEC173030/2020|EPI_ISL_848621|2020-04-16|B.1.1.28':1.33E-4)[&bootstrap=0]:1.0E-6)[&bootstrap=0]:1.0E-6)[&bootstrap=0]:1.0E-6,'hCoV-19/Brazil/PA-IEC173151/2020|EPI_ISL_848566|2020-06-26|B.1.1.28':3.4E-5)[&bootstrap=0]:3.4E-5,'hCoV-19/Brazil/SP-786/2020|EPI_ISL_735426|2020-07-01|B.1.1.28':1.66E-4)[&bootstrap=0]:3.4E-5,(((((((((((((((((((((((('hCoV-19/Brazil/SP-L9-CD90/2020|EPI_ISL_476489|2020-03-24|B.1.1.28':1.0E-6,(((((('hCoV-19/Brazil/SP-L22-CD474/2020|EPI_ISL_476373|2020-04-01|B.1.1.28':1.0E-6,(('hCoV-19/Brazil/SP-439/2020|EPI_ISL_603036|2020-07-10|B.1.1.28':2.56E-4,'hCoV-19/Brazil/SP-L7-CD83/2020|EPI_ISL_476448|2020-03-24|B.1.1.28':2.0E-6)[&bootstrap=0]:1.0E-6,(('hCoV-19/Brazil/SP-L19-CD395/2020|EPI_ISL_476322|2020-04-03|B.1.1.28':1.4E-4,'hCoV-19/Brazil/SP-L3-CAMPI33/2020|EPI_ISL_476390|2020-04-14|B.1.1.28':2.0E-6)[&bootstrap=1]:2.0E-6,'hCoV-19/Brazil/SP-L25-CD645/2020|EPI_ISL_672710|2020-04-11|B.1.1.28':1.0E-6)[&bootstrap=0]:3.0E-6)[&bootstrap=0]:1.0E-6)[&bootstrap=0]:1.0E-6,(('hCoV-19/Brazil/SP-667/2020|EPI_ISL_693230|2020-06-13|B.1.1.28':2.34E-4,'hCoV-19/Brazil/AL-30271/2020|EPI_ISL_792643|2020-04-27|B.1.1.28':1.35E-4)[&bootstrap=34]:3.0E-6,'hCoV-19/Brazil/SP-L25-CD627/2020|EPI_ISL_672702|2020-04-07|B.1.1.28':1.41E-4)[&bootstrap=1]:1.31E-4)[&bootstrap=0]:1.0E-6,'hCoV-19/Brazil/SP-689/2020|EPI_ISL_693235|2020-06-30|B.1.1.28':1.67E-4)[&bootstrap=0]:1.0E-6,'hCoV-19/Brazil/SP-208/2020|EPI_ISL_523989|2020-04-20|B.1.1.28':6.7E-5)[&bootstrap=0]:2.0E-6,'hCoV-19/Brazil/SP-L36-CD921/2020|EPI_ISL_722016|2020-04-28|B.1.1.28':7.0E-5)[&bootstrap=0]:1.0E-6,'hCoV-19/Brazil/SP-L16-CD384/2020|EPI_ISL_476293|2020-04-02|B.1.1.28':3.5E-5)[&bootstrap=0]:1.0E-6)[&bootstrap=0]:1.0E-6,'hCoV-19/Brazil/SP-L32-CD819/2020|EPI_ISL_722031|2020-04-08|B.1.1.163':3.5E-5)[&bootstrap=0]:1.0E-6,'hCoV-19/Brazil/SP-L22-CD484/2020|EPI_ISL_476380|2020-04-04|B.1.1.28':1.71E-4)[&bootstrap=0]:1.0E-6,'hCoV-19/Brazil/SP-L32-CD825/2020|EPI_ISL_722013|2020-04-09|B.1.1.28':1.0E-6)[&bootstrap=0]:1.0E-6,'hCoV-19/Brazil/RS-2553/2020|EPI_ISL_729813|2020-03-25|B.1.1.28':3.4E-5)[&bootstrap=0]:1.0E-6,'hCoV-19/Brazil/RJ-INCA-I39/2020|EPI_ISL_513578|2020-05-04|B.1.1.28':3.4E-5)[&bootstrap=0]:1.0E-6,'hCoV-19/Brazil/SP-590/2020|EPI_ISL_693216|2020-07-05|B.1.1.32':1.67E-4)[&bootstrap=0]:1.0E-6,'hCoV-19/Brazil/SP-L35-CD893/2020|EPI_ISL_722050|2020-04-25|B.1.1.28':1.02E-4)[&bootstrap=0]:1.0E-6,'hCoV-19/Brazil/SP-L24-CD533/2020|EPI_ISL_672693|2020-04-14|B.1.1.28':2.0E-6)[&bootstrap=0]:1.0E-6,'hCoV-19/Brazil/SP-481/2020|EPI_ISL_574580|2020-04-20|B.1.1.28':1.67E-4)[&bootstrap=0]:1.0E-6,('hCoV-19/Brazil/BA-95/2020|EPI_ISL_1068378|2020-05-03|B.1.1.28':3.4E-5,'hCoV-19/Brazil/BA-97/2020|EPI_ISL_1068380|2020-04-22|B.1.1.28':1.67E-4)[&bootstrap=60]:2.0E-6)[&bootstrap=0]:1.0E-6,('hCoV-19/Brazil/BA-80/2020|EPI_ISL_1068363|2020-05-05|B.1.1.28':3.4E-5,'hCoV-19/Brazil/BA-88/2020|EPI_ISL_1068371|2020-05-11|B.1.1.28':1.0E-6)[&bootstrap=86]:3.0E-6)[&bootstrap=0]:1.0E-6,'15559/Brazil/RJ-RIO_DE_JANEIRO|29-01-2021|B.1.1.28':1.67E-4)[&bootstrap=0]:1.0E-6,(((((('hCoV-19/Brazil/RS-00610/2020|EPI_ISL_770562|2020-11-24|B.1.1.28':2.67E-4,'hCoV-19/Brazil/RS-15275/2020|EPI_ISL_729856|2020-07-18|B.1.1.28':6.8E-5)[&bootstrap=59]:1.0E-6,'hCoV-19/Brazil/RS-00627/2020|EPI_ISL_770577|2020-11-24|B.1.1.28':2.99E-4)[&bootstrap=58]:3.0E-6,'hCoV-19/Brazil/AM-20895258MP/2020|EPI_ISL_1068250|2020-06-22|B.1.1.28':2.72E-4)[&bootstrap=1]:1.0E-6,'hCoV-19/Brazil/SP-L5-CAMPI119/2020|EPI_ISL_476414|2020-04-30|B.1.1.28':7.0E-5)[&bootstrap=0]:1.0E-6,'hCoV-19/Brazil/SP-L5-CAMPI117/2020|EPI_ISL_476413|2020-04-30|B.1.1.28':3.5E-5)[&bootstrap=0]:1.0E-6,'hCoV-19/Brazil/SP-L25-CD665/2020|EPI_ISL_672717|2020-04-14|B.1.1.28':1.0E-6)[&bootstrap=0]:1.27E-4)[&bootstrap=0]:1.0E-6,(('hCoV-19/Brazil/SP-743/2020|EPI_ISL_735403|2020-07-04|B.1.1.28':1.0E-4,'hCoV-19/Brazil/RJ-00405/2020|EPI_ISL_717808|2020-11-03|B.1.1.28':1.99E-4)[&bootstrap=18]:6.6E-5,'hCoV-19/Brazil/SP-1102/2020|EPI_ISL_985175|2020-08-17|B.1.1.28':1.0E-4)[&bootstrap=0]:1.0E-6)[&bootstrap=0]:1.0E-6,'hCoV-19/Brazil/SP-436/2020|EPI_ISL_603033|2020-07-13|B.1.1.28':2.0E-4)[&bootstrap=0]:3.0E-6,'hCoV-19/Brazil/SP-1119/2020|EPI_ISL_984245|2020-08-17|B.1.1.28':6.65E-4)[&bootstrap=0]:1.0E-6,(((((((('hCoV-19/Brazil/SP-L22-CD483/2020|EPI_ISL_476379|2020-04-04|B.1.1.28':3.5E-5,'hCoV-19/Brazil/SP-L34-CD877/2020|EPI_ISL_722048|2020-04-23|B.1.1.28':3.5E-5)[&bootstrap=0]:1.0E-6,('hCoV-19/Brazil/SP-L31-CD803/2020|EPI_ISL_721987|2020-04-06|B.1.1.28':7.0E-5,('hCoV-19/Brazil/SP-L35-CD899/2020|EPI_ISL_721999|2020-04-25|B.1.1.28':3.6E-5,'hCoV-19/Brazil/SP-L39-CD1052/2020|EPI_ISL_722017|2020-05-14|B.1.1.28':3.5E-5)[&bootstrap=20]:1.0E-6)[&bootstrap=10]:1.02E-4)[&bootstrap=0]:1.0E-6,'hCoV-19/Brazil/SP-591/2020|EPI_ISL_693217|2020-07-05|B.1.1.28':3.4E-5)[&bootstrap=0]:1.0E-6,('hCoV-19/Brazil/RJ-2192/2020|EPI_ISL_541355|2020-04-13|B.1.1.28':1.0E-4,('hCoV-19/Brazil/PR-28605/2020|EPI_ISL_792649|2020-11-17|B.1.1.28':2.02E-4,'hCoV-19/Brazil/RS-15281/2020|EPI_ISL_729852|2020-08-07|B.1.1.28':3.4E-5)[&bootstrap=83]:3.4E-5)[&bootstrap=0]:1.0E-6)[&bootstrap=0]:3.0E-6,('hCoV-19/Brazil/SP-699/2020|EPI_ISL_693241|2020-06-30|B.1.1.28':1.34E-4,'hCoV-19/Brazil/SP-865/2020|EPI_ISL_861637|2020-04-21|B.1.1.28':1.38E-4)[&bootstrap=24]:2.0E-6)[&bootstrap=0]:9.1E-5,'hCoV-19/Brazil/SP-794/2020|EPI_ISL_735431|2020-07-02|B.1.1.28':2.99E-4)[&bootstrap=0]:3.0E-6,('hCoV-19/Brazil/SP-1115/2020|EPI_ISL_984242|2020-08-13|B.1.1.28':1.91E-4,(('hCoV-19/Brazil/AM-20894654WF/2020|EPI_ISL_1068246|2020-06-11|B.1.1.28':1.0E-6,'hCoV-19/Brazil/AM-20842572LS/2020|EPI_ISL_1068132|2020-11-13|L.2':1.69E-4)[&bootstrap=84]:3.4E-5,'hCoV-19/Brazil/AM-20890702BS/2020|EPI_ISL_1068197|2020-05-24|B.1.1.28':3.5E-5)[&bootstrap=87]:3.01E-4)[&bootstrap=13]:7.6E-5)[&bootstrap=0]:2.0E-6,'hCoV-19/Brazil/SP-953/2020|EPI_ISL_861647|2020-05-25|B.1.1.28':2.98E-4)[&bootstrap=0]:2.0E-6)[&bootstrap=0]:3.4E-5,((((((((((((((((((((((((((('hCoV-19/Brazil/PR-L17-CD365/2020|EPI_ISL_476311|2020-03-31|B.1.1.29':3.4E-5,(('hCoV-19/Brazil/SP-508/2020|EPI_ISL_468320|2020-04-13|B.1.1.244':1.0E-6,'hCoV-19/Australia/NSW157/2020|EPI_ISL_427674|2020-03-22|B.1.1.244':1.0E-6)[&bootstrap=49]:4.8E-5,'hCoV-19/Brazil/PB-16521/2020|EPI_ISL_792563|2020-05-25|B.1.1.29':3.4E-5)[&bootstrap=1]:1.0E-6)[&bootstrap=0]:1.0E-6,'hCoV-19/Brazil/PE-L20-CD432/2020|EPI_ISL_476359|2020-04-03|B.1.1.29':1.0E-6)[&bootstrap=0]:1.0E-6,'hCoV-19/Brazil/PB-29618/2020|EPI_ISL_792609|2020-08-20|B.1.1.29':6.8E-5)[&bootstrap=0]:1.0E-6,('hCoV-19/Brazil/RJ-00402/2020|EPI_ISL_717806|2020-09-03|B.1.1.109':2.35E-4,'hCoV-19/Germany/HH-hpi-p1848/2020|EPI_ISL_776199|2020-03-22|B.1.1.109':6.7E-5)[&bootstrap=32]:1.67E-4)[&bootstrap=0]:1.0E-6,'hCoV-19/England/201141179/2020|EPI_ISL_464745|2020-03-10|B.1.1.296':6.7E-5)[&bootstrap=0]:1.0E-6,'hCoV-19/Brazil/PE-IAM719/2020|EPI_ISL_572353|2020-04-27|B.1.1.29':2.0E-6)[&bootstrap=0]:1.0E-6,'hCoV-19/Brazil/PE-IAM1468/2020|EPI_ISL_572396|2020-05-14|B.1.1.29':1.05E-4)[&bootstrap=0]:1.0E-6,'hCoV-19/Brazil/PE-AMU0036/2020|EPI_ISL_502779|2020-06-24|B.1':3.36E-4)[&bootstrap=0]:4.9E-5,(('hCoV-19/Brazil/SP-47/2020|EPI_ISL_471539|2020-03-19|B.1.1.143':1.0E-6,'hCoV-19/Brazil/SP-L16-CD387/2020|EPI_ISL_476296|2020-04-02|B.1.1.143':2.0E-6)[&bootstrap=13]:1.25E-4,'hCoV-19/Brazil/SP-282/2020|EPI_ISL_527859|2020-04-21|B.1.1.28':2.0E-6)[&bootstrap=1]:4.2E-5)[&bootstrap=0]:2.0E-6,'hCoV-19/Brazil/SP-368/2020|EPI_ISL_583499|2020-06-24|B.1.1.143':1.33E-4)[&bootstrap=0]:3.0E-6,'hCoV-19/Brazil/SP-427/2020|EPI_ISL_603021|2020-07-15|B.1.1.91':2.33E-4)[&bootstrap=0]:2.0E-6,'hCoV-19/Brazil/SP-L22-CD488/2020|EPI_ISL_476384|2020-04-05|B.1.1.28':1.0E-6)[&bootstrap=0]:1.0E-6,'hCoV-19/Brazil/SP-L25-CD630/2020|EPI_ISL_672703|2020-04-07|B.1.1.28':1.0E-6)[&bootstrap=0]:1.0E-6,'hCoV-19/Brazil/SP-L32-CD822/2020|EPI_ISL_722005|2020-04-07|B.1.1.28':3.5E-5)[&bootstrap=0]:1.0E-6,'hCoV-19/Brazil/SP-L9-CD38/2020|EPI_ISL_476488|2020-03-16|B.1.1.28':1.0E-6)[&bootstrap=0]:1.0E-6,'hCoV-19/Brazil/SP-L7-CD61/2020|EPI_ISL_476431|2020-03-21|B.1.1.28':1.0E-6)[&bootstrap=0]:1.0E-6,'hCoV-19/Brazil/SP-L8-CD110/2020|EPI_ISL_476456|2020-03-23|B.1.1.28':1.0E-6)[&bootstrap=0]:1.0E-6,'hCoV-19/Brazil/SP-L24-CD525/2020|EPI_ISL_672687|2020-04-11|B.1.1.28':6.9E-5)[&bootstrap=0]:1.0E-6,'hCoV-19/Brazil/SP-L26-CD557/2020|EPI_ISL_672734|2020-04-20|B.1.1.28':1.0E-6)[&bootstrap=0]:1.0E-6,'hCoV-19/Brazil/AM-20891585IS/2020|EPI_ISL_1068210|2020-04-13|B.1.1.143':6.8E-5)[&bootstrap=0]:1.0E-6,'hCoV-19/Brazil/SP-262/2020|EPI_ISL_524466|2020-04-22|B.1.1.28':2.0E-4)[&bootstrap=0]:1.0E-6,'hCoV-19/Brazil/SP-14/2020|EPI_ISL_416036|2020-03-05|B.1.1.28':1.0E-6)[&bootstrap=0]:1.0E-6,((((('hCoV-19/Brazil/SP-L32-CD832/2020|EPI_ISL_722018|2020-04-09|B.1.1.28':6.9E-5,'hCoV-19/Brazil/SP-275/2020|EPI_ISL_524463|2020-03-20|B.1.1.28':3.0E-5)[&bootstrap=0]:1.0E-6,'hCoV-19/Brazil/SP-L24-CD541/2020|EPI_ISL_672699|2020-04-17|B.1.1.28':3.6E-5)[&bootstrap=0]:1.0E-6,'hCoV-19/Brazil/SP-L32-CD836/2020|EPI_ISL_722032|2020-04-13|B.1.1.28':2.0E-6)[&bootstrap=0]:1.0E-6,'hCoV-19/Brazil/SP-188/2020|EPI_ISL_515565|2020-03-24|B.1.1.28':1.0E-6)[&bootstrap=0]:1.0E-6,(((((((((((('hCoV-19/Brazil/SP-L33-CD859/2020|EPI_ISL_722025|2020-04-22|B.1.1.94':6.9E-5,('hCoV-19/Brazil/SP-L24-CD527/2020|EPI_ISL_672688|2020-04-13|B.1.1.94':1.0E-6,'hCoV-19/Brazil/SP-L24-CD537/2020|EPI_ISL_672695|2020-04-15|B.1.1.94':1.0E-6)[&bootstrap=60]:1.0E-6)[&bootstrap=66]:1.0E-6,'hCoV-19/Brazil/SP-L14-CD250/2020|EPI_ISL_476250|2020-03-27|B.1.1.94':1.0E-6)[&bootstrap=65]:3.5E-5,'hCoV-19/Brazil/SP-943/2020|EPI_ISL_906065|2020-04-17|B.1.1.94':1.64E-4)[&bootstrap=39]:2.0E-6,'hCoV-19/Brazil/SP-500/2020|EPI_ISL_468315|2020-04-12|B.1.1.94':1.0E-6)[&bootstrap=35]:2.0E-6,(('hCoV-19/Brazil/SP-873/2020|EPI_ISL_776769|2020-11-30|B.1.1.94':1.46E-4,'hCoV-19/Sweden/21-20390/2020|EPI_ISL_1008415|2020-09-12|B.1.1.94':3.68E-4)[&bootstrap=63]:1.0E-6,'hCoV-19/Brazil/RS-82912/2020|EPI_ISL_943606|2020-11-18|B.1.1.94':4.7E-4)[&bootstrap=74]:1.46E-4)[&bootstrap=27]:3.7E-5,'hCoV-19/Brazil/SP-766/2020|EPI_ISL_735418|2020-06-27|B.1.1.94':6.7E-5)[&bootstrap=3]:1.0E-6,('hCoV-19/Brazil/BA-5/2020|EPI_ISL_978490|2020-05-21|B.1.1.94':6.7E-5,'hCoV-19/Brazil/SP-L33-CD860/2020|EPI_ISL_722015|2020-04-22|B.1.1.94':7.0E-5)[&bootstrap=25]:1.0E-6)[&bootstrap=9]:1.0E-6,'hCoV-19/Brazil/SP-425/2020|EPI_ISL_574594|2020-07-10|B.1.1.94':1.0E-4)[&bootstrap=16]:3.7E-5,'hCoV-19/Brazil/SP-1127/2020|EPI_ISL_1039697|2020-09-26|B.1.1.28':2.67E-4)[&bootstrap=0]:1.0E-6,'hCoV-19/Brazil/BA-44/2020|EPI_ISL_978529|2020-11-13|B.1.1.28':2.0E-4)[&bootstrap=0]:1.0E-6,('hCoV-19/Brazil/SP-770/2020|EPI_ISL_735419|2020-07-01|B.1.1.28':3.0E-6,'hCoV-19/Brazil/MS-1264/2020|EPI_ISL_1040838|2020-09-18|B.1.1.28':3.4E-5)[&bootstrap=93]:1.33E-4)[&bootstrap=0]:1.0E-6,('hCoV-19/Brazil/RJ-00328/2020|EPI_ISL_623131|2020-05-14|B.1.1.28':1.0E-6,'hCoV-19/Brazil/SP-359/2020|EPI_ISL_583497|2020-06-17|B.1.1.28':2.33E-4)[&bootstrap=1]:1.0E-6)[&bootstrap=0]:1.0E-6)[&bootstrap=0]:1.0E-6)[&bootstrap=0]:1.0E-6,((((((((((('hCoV-19/Brazil/SP-L22-CD490/2020|EPI_ISL_476386|2020-04-06|B.1.1.28':1.0E-6,(((('hCoV-19/Brazil/SP-L38-CD1011/2020|EPI_ISL_722006|2020-05-10|B.1.1.28':6.9E-5,(('hCoV-19/Brazil/AM-20891505PT/2020|EPI_ISL_1068206|2020-07-23|B.1.1.28':1.0E-6,'hCoV-19/Brazil/AM-20891452AC/2020|EPI_ISL_1068205|2020-07-12|B.1.1.28':2.0E-6)[&bootstrap=100]:3.02E-4,(((((((('hCoV-19/Brazil/SP-L31-CD806/2020|EPI_ISL_722029|2020-04-06|B.1.1.28':3.5E-5,'hCoV-19/Brazil/SP-851/2020|EPI_ISL_792104|2020-03-22|B.1.1.28':6.7E-5)[&bootstrap=77]:6.7E-5,('hCoV-19/Brazil/SP-577/2020|EPI_ISL_693205|2020-06-22|B.1.1.28':8.9E-5,'hCoV-19/Brazil/SP-694/2020|EPI_ISL_693237|2020-07-01|B.1.1.28':6.7E-5)[&bootstrap=12]:3.0E-6)[&bootstrap=0]:1.0E-6,'hCoV-19/Brazil/SP-702/2020|EPI_ISL_693242|2020-06-30|B.1.1.28':6.7E-5)[&bootstrap=0]:1.0E-6,'hCoV-19/Brazil/SP-L8-CD115/2020|EPI_ISL_476461|2020-03-23|B.1.1.28':3.6E-5)[&bootstrap=0]:1.0E-6,'hCoV-19/Brazil/SP-L33-CD867/2020|EPI_ISL_722024|2020-04-22|B.1.1.28':1.0E-6)[&bootstrap=0]:1.0E-6,'hCoV-19/Brazil/SP-L25-CD672/2020|EPI_ISL_672721|2020-04-15|B.1.1.28':1.0E-6)[&bootstrap=0]:1.0E-6,('hCoV-19/Brazil/SP-L26-CD558/2020|EPI_ISL_672735|2020-04-20|B.1.1.28':3.5E-5,'hCoV-19/Brazil/PB-29610/2020|EPI_ISL_792604|2020-08-06|B.1.1.29':1.35E-4)[&bootstrap=14]:2.0E-6)[&bootstrap=0]:1.0E-6,'hCoV-19/Brazil/SP-544/2020|EPI_ISL_515551|2020-03-22|B.1.1.28':6.7E-5)[&bootstrap=0]:1.0E-6)[&bootstrap=0]:1.0E-6)[&bootstrap=0]:1.0E-6,'hCoV-19/Brazil/SP-L5-CAMPI114/2020|EPI_ISL_476412|2020-04-28|B.1.1.143':6.9E-5)[&bootstrap=0]:1.0E-6,'hCoV-19/Brazil/SP-L15-CD274/2020|EPI_ISL_476267|2020-03-30|B.1.1.28':3.5E-5)[&bootstrap=0]:1.0E-6,'hCoV-19/Brazil/SP-L31-CD798/2020|EPI_ISL_722023|2020-04-03|B.1.1.28':1.0E-6)[&bootstrap=0]:1.0E-6)[&bootstrap=0]:1.0E-6,'hCoV-19/Brazil/SP-HIAE-ID01/2020|EPI_ISL_861867|2020-04-24|B.1.1.28':1.35E-4)[&bootstrap=0]:1.0E-6,('hCoV-19/Brazil/SP-597/2020|EPI_ISL_693221|2020-06-16|B.1.1.143':3.4E-5,'hCoV-19/Brazil/SP-358/2020|EPI_ISL_547576|2020-06-23|B.1.1.143':2.0E-4)[&bootstrap=84]:6.7E-5)[&bootstrap=0]:2.8E-5,('hCoV-19/Brazil/SP-1118/2020|EPI_ISL_984244|2020-08-24|B.1.1.28':2.0E-4,'hCoV-19/Brazil/SP-L25-CD652/2020|EPI_ISL_672713|2020-04-13|B.1.1.28':1.04E-4)[&bootstrap=21]:9.9E-5)[&bootstrap=0]:1.0E-6,('hCoV-19/Brazil/AM-20891680JR/2020|EPI_ISL_1068213|2020-06-10|B.1.1.28':2.03E-4,'hCoV-19/Brazil/SP-1105/2020|EPI_ISL_977476|2020-10-01|B.1.1.28':4.65E-4)[&bootstrap=28]:6.6E-5)[&bootstrap=0]:1.0E-6,'hCoV-19/Brazil/SP-779/2020|EPI_ISL_792116|2020-07-02|B.1.1.28':6.7E-5)[&bootstrap=0]:1.0E-6,'hCoV-19/Brazil/SP-951/2020|EPI_ISL_861645|2020-05-07|B.1.1.28':3.4E-5)[&bootstrap=0]:1.0E-6,('hCoV-19/Brazil/SP-415/2020|EPI_ISL_693210|2020-07-06|B.1.1.28':6.7E-5,'hCoV-19/Brazil/SP-758/2020|EPI_ISL_735412|2020-06-15|B.1.1.28':3.4E-5)[&bootstrap=54]:3.0E-6)[&bootstrap=0]:1.0E-6,'hCoV-19/Brazil/SP-803/2020|EPI_ISL_861666|2020-05-30|B.1.1.28':4.31E-4)[&bootstrap=0]:1.0E-6,('hCoV-19/Brazil/SP-444/2020|EPI_ISL_574595|2020-03-23|B.1.1.143':3.4E-5,'hCoV-19/Brazil/AM-20891898RL/2020|EPI_ISL_1068217|2020-05-19|B.1.1.28':1.34E-4)[&bootstrap=35]:3.4E-5)[&bootstrap=0]:1.0E-6,((((('hCoV-19/Brazil/SP-L17-CD324/2020|EPI_ISL_476298|2020-03-27|B.1.1.29':7.0E-5,'hCoV-19/Brazil/PE-IAM1447/2020|EPI_ISL_572394|2020-05-13|B.1.1.29':1.02E-4)[&bootstrap=0]:1.0E-6,'hCoV-19/Scotland/EDB769/2020|EPI_ISL_705416|2020-04-03|B.1.1.91':6.7E-5)[&bootstrap=0]:1.0E-6,('hCoV-19/Brazil/PE-IAM167/2020|EPI_ISL_500466|2020-04-09|B.1.1.29':1.37E-4,'hCoV-19/Brazil/PB-23853/2020|EPI_ISL_792599|2020-10-19|B.1.1.29':2.35E-4)[&bootstrap=24]:2.0E-6)[&bootstrap=0]:1.0E-6,(('hCoV-19/Brazil/PE-IAM1315/2020|EPI_ISL_572388|2020-05-11|B.1.1.29':1.02E-4,('hCoV-19/Russia/CRIE187963/2020|EPI_ISL_486829|2020-04-01|B.1.1.163':6.8E-5,'66865/Brazil/RN-NATAL|2021-01-26|B.1.1.29':5.64E-4)[&bootstrap=0]:1.0E-6)[&bootstrap=0]:1.0E-6,'hCoV-19/USA/NY-WCMP11D01N/2020|EPI_ISL_427591|2020-03-16|B.1.1.282':3.4E-5)[&bootstrap=0]:1.0E-6)[&bootstrap=0]:2.0E-6,('hCoV-19/Brazil/SP-795/2020|EPI_ISL_735432|2020-07-02|B.1.1.307':1.33E-4,'hCoV-19/USA/WA-S1040/2020|EPI_ISL_463530|2020-05-03|B.1.1.307':2.0E-6)[&bootstrap=37]:6.7E-5)[&bootstrap=0]:3.4E-5)[&bootstrap=0]:1.0E-6)[&bootstrap=0]:1.0E-6,'hCoV-19/Brazil/RJ-00414/2020|EPI_ISL_717816|2020-09-03|B.1.1.28':1.66E-4)[&bootstrap=0]:1.0E-6,((('hCoV-19/Brazil/SP-L22-CD477/2020|EPI_ISL_476376|2020-04-02|B.1.1.28':1.0E-6,((('hCoV-19/Brazil/SP-429/2020|EPI_ISL_603022|2020-07-16|B.1.1.28':1.33E-4,(((('hCoV-19/Brazil/SP-627/2020|EPI_ISL_515541|2020-03-23|B.1.1.28':2.0E-6,'hCoV-19/Fujian/IM3520002T/2020|EPI_ISL_431180|2020-03-15|B.1.1.28':4.4E-5)[&bootstrap=0]:1.3E-4,('hCoV-19/Brazil/SP-632/2020|EPI_ISL_515546|2020-03-19|B.1.1.143':2.0E-6,('hCoV-19/Brazil/SP-138/2020|EPI_ISL_468305|2020-04-08|B.1.1.28':2.63E-4,'hCoV-19/Brazil/SP-619/2020|EPI_ISL_515562|2020-04-13|B.1.1.28':3.4E-5)[&bootstrap=24]:2.0E-6)[&bootstrap=3]:2.0E-6)[&bootstrap=0]:1.47E-4,'hCoV-19/Brazil/SP-966/2020|EPI_ISL_861659|2020-05-15|B.1.1.296':8.37E-4)[&bootstrap=0]:2.0E-6,'hCoV-19/Brazil/SP-829/2020|EPI_ISL_792109|2020-04-22|B.1.1.28':3.4E-5)[&bootstrap=0]:2.0E-6)[&bootstrap=0]:2.0E-6,(((('hCoV-19/Brazil/AM-20894176SC/2020|EPI_ISL_1068244|2020-05-26|B.1.1.143':2.0E-6,('hCoV-19/Brazil/AM-20894648MM/2020|EPI_ISL_1068245|2020-06-10|B.1.1.28':1.01E-4,'hCoV-19/Brazil/AM-20894660LA/2020|EPI_ISL_1068247|2020-06-11|B.1.1.28':1.0E-6)[&bootstrap=89]:3.5E-5)[&bootstrap=5]:1.0E-6,('hCoV-19/Brazil/AM-20141562YS/2020|EPI_ISL_1068093|2020-09-01|B.1.1.28':3.35E-4,(('hCoV-19/Brazil/AM-20142189LL/2020|EPI_ISL_1068102|2020-10-13|B.1.1.289':1.68E-4,'hCoV-19/Brazil/AM-20895654ID/2020|EPI_ISL_1068254|2020-07-21|B.1.1.289':3.5E-5)[&bootstrap=61]:3.4E-5,'hCoV-19/Brazil/AM-20890083OP/2020|EPI_ISL_1068172|2020-06-06|B.1.1.289':1.0E-6)[&bootstrap=99]:1.68E-4)[&bootstrap=20]:6.7E-5)[&bootstrap=0]:1.0E-6,('hCoV-19/Brazil/AM-20890046AA/2020|EPI_ISL_1068168|2020-05-17|B.1.1.28':3.4E-5,('hCoV-19/Brazil/AM-20890173FB/2020|EPI_ISL_1068182|2020-06-09|B.1.1.28':3.4E-5,'hCoV-19/Brazil/AM-20890091VS/2020|EPI_ISL_1068175|2020-05-17|B.1.1.28':6.9E-5)[&bootstrap=76]:6.7E-5)[&bootstrap=3]:1.0E-6)[&bootstrap=0]:1.0E-6,(((((((('hCoV-19/Brazil/AM-20142019FJ/2020|EPI_ISL_1068100|2020-09-24|B.1.1.28':2.36E-4,'hCoV-19/Brazil/AM-L70-CD1735/2020|EPI_ISL_804830|2020-12-21|B.1.1.28':1.38E-4)[&bootstrap=63]:6.8E-5,'hCoV-19/Brazil/AM-20842839FG/2020|EPI_ISL_1068143|2020-12-03|B.1.1.28':2.36E-4)[&bootstrap=8]:1.0E-6,'hCoV-19/Brazil/AM-20842559AS/2020|EPI_ISL_1068131|2020-11-12|B.1.1.28':1.35E-4)[&bootstrap=5]:1.0E-6,('hCoV-19/Brazil/AM-20842081KM/2020|EPI_ISL_1068123|2020-10-01|B.1.1.143':1.01E-4,'hCoV-19/Brazil/AM-20842130HA/2020|EPI_ISL_1068124|2020-10-07|B.1.1.28':3.4E-5)[&bootstrap=60]:3.4E-5)[&bootstrap=4]:1.0E-6,('hCoV-19/Brazil/AM-L84-CD2390/2020|EPI_ISL_1060885|2020-12-18|B.1.1.28':1.0E-6,('hCoV-19/Brazil/AM-L70-CD1717/2020|EPI_ISL_804826|2020-12-16|B.1.1.28':1.0E-6,'hCoV-19/Brazil/AM-L81-CD2282/2020|EPI_ISL_1060901|2020-12-23|B.1.1.28':1.05E-4)[&bootstrap=66]:1.0E-6)[&bootstrap=60]:3.5E-5)[&bootstrap=1]:1.0E-6,'hCoV-19/Brazil/AM-IEC-177274/2020|EPI_ISL_918531|2020-11-10|B.1.1.28':1.34E-4)[&bootstrap=3]:1.0E-6,'hCoV-19/Brazil/AM-20842818CE/2020|EPI_ISL_1068141|2020-11-30|B.1.1.28':6.8E-5)[&bootstrap=9]:1.0E-6,'hCoV-19/Brazil/AM-20843310NT/2020|EPI_ISL_1068155|2020-12-21|B.1.1.28':2.04E-4)[&bootstrap=19]:3.2E-5)[&bootstrap=0]:1.34E-4)[&bootstrap=0]:2.0E-6,('hCoV-19/Brazil/SP-L28-CD686/2020|EPI_ISL_672748|2020-04-15|B.1.1.28':1.0E-6,'hCoV-19/Brazil/SP-L28-CD675/2020|EPI_ISL_722131|2020-04-15|B.1.1.28':1.0E-6)[&bootstrap=32]:6.9E-5)[&bootstrap=0]:1.0E-6)[&bootstrap=0]:6.0E-5,((((((('hCoV-19/Brazil/SP-325/2020|EPI_ISL_534318|2020-05-03|B.1.1.28':1.34E-4,'hCoV-19/Brazil/SP-512/2020|EPI_ISL_471556|2020-04-18|B.1.1.28':1.67E-4)[&bootstrap=51]:6.4E-5,'hCoV-19/Brazil/SP-L33-CD869/2020|EPI_ISL_722026|2020-04-22|B.1.1.28':6.9E-5)[&bootstrap=0]:1.0E-6,'hCoV-19/Brazil/SP-L28-CD689/2020|EPI_ISL_672750|2020-04-15|B.1.1.28':3.6E-5)[&bootstrap=0]:3.5E-5,((('hCoV-19/Brazil/SP-L7-CD79/2020|EPI_ISL_476445|2020-03-23|B.1.1.28':1.0E-6,'hCoV-19/Brazil/SP-L7-CD82/2020|EPI_ISL_476447|2020-03-24|B.1.1.28':1.0E-6)[&bootstrap=85]:6.8E-5,'hCoV-19/Brazil/SP-L9-CD121/2020|EPI_ISL_476471|2020-03-17|B.1.1.28':1.0E-6)[&bootstrap=75]:3.4E-5,'hCoV-19/Brazil/SP-611/2020|EPI_ISL_515552|2020-04-16|B.1.1.28':3.0E-6)[&bootstrap=0]:1.0E-6)[&bootstrap=0]:1.0E-6,'hCoV-19/Brazil/SP-L25-CD638/2020|EPI_ISL_672706|2020-04-08|B.1.1.28':1.0E-6)[&bootstrap=0]:1.0E-6,'hCoV-19/Brazil/SP-692/2020|EPI_ISL_693236|2020-07-02|B.1.1.28':2.67E-4)[&bootstrap=0]:1.0E-6,(('hCoV-19/Brazil/SP-L39-CD1028/2020|EPI_ISL_721990|2020-05-12|B.1.1.143':7.1E-5,'hCoV-19/Brazil/RJ-2682/2020|EPI_ISL_467356|2020-04-24|B.1.1.143':3.4E-5)[&bootstrap=18]:1.0E-6,'hCoV-19/Brazil/BA-90/2020|EPI_ISL_1068373|2020-05-25|B.1.1.143':1.67E-4)[&bootstrap=16]:6.7E-5)[&bootstrap=0]:2.7E-5)[&bootstrap=0]:1.0E-6,'hCoV-19/Brazil/SP-BT6808/2020|EPI_ISL_875546|2020-08-09|B.1.1.143':2.33E-4)[&bootstrap=0]:1.0E-6)[&bootstrap=0]:1.0E-6,('hCoV-19/Brazil/SP-962/2020|EPI_ISL_861655|2020-05-12|B.1.1.28':2.33E-4,'hCoV-19/Brazil/RJ-00429/2020|EPI_ISL_717787|2020-06-29|B.1.1.28':2.4E-4)[&bootstrap=0]:2.0E-6)[&bootstrap=0]:1.0E-6)[&bootstrap=0]:1.0E-6,('hCoV-19/Brazil/SP-387/2020|EPI_ISL_603027|2020-06-20|B.1.1.143':6.7E-5,('hCoV-19/Brazil/SP-401/2020|EPI_ISL_693209|2020-07-01|B.1.1.28':1.0E-6,('hCoV-19/Brazil/AM-20842657BJ/2020|EPI_ISL_1068135|2020-11-17|B.1.1.28':1.69E-4,'hCoV-19/Brazil/RJ-00422/2020|EPI_ISL_717824|2020-10-29|B.1.1.28':1.0E-4)[&bootstrap=59]:3.4E-5)[&bootstrap=87]:3.4E-5)[&bootstrap=12]:2.0E-6)[&bootstrap=0]:3.0E-6,(((('hCoV-19/Brazil/RS-00626/2020|EPI_ISL_770576|2020-11-23|B.1.1.28':3.32E-4,'hCoV-19/Brazil/PR-28610/2020|EPI_ISL_792654|2020-11-23|B.1.1.28':2.35E-4)[&bootstrap=11]:1.0E-6,('hCoV-19/Brazil/SP-1120/2020|EPI_ISL_984246|2020-08-14|B.1.1.28':3.4E-5,'hCoV-19/Brazil/SP-889/2020|EPI_ISL_755655|2020-12-11|B.1.1.28':2.99E-4)[&bootstrap=68]:6.7E-5)[&bootstrap=19]:1.0E-6,(('hCoV-19/Brazil/RS-36765/2020|EPI_ISL_943581|2020-08-03|B.1.1.28':1.0E-6,'hCoV-19/Brazil/RS-12830/2020|EPI_ISL_943597|2020-05-22|B.1.1.28':6.8E-5)[&bootstrap=82]:6.7E-5,'hCoV-19/Brazil/RS-36850/2020|EPI_ISL_943584|2020-08-04|B.1.1.28':2.01E-4)[&bootstrap=71]:6.7E-5)[&bootstrap=56]:3.4E-5,('hCoV-19/Brazil/RJ-00424/2020|EPI_ISL_717826|2020-11-03|B.1.1.28':2.0E-6,'hCoV-19/Brazil/RJ-00427/2020|EPI_ISL_717829|2020-11-04|B.1.1.28':1.67E-4)[&bootstrap=100]:3.33E-4)[&bootstrap=48]:6.7E-5)[&bootstrap=0]:1.0E-6,('hCoV-19/Brazil/SP-1093/2020|EPI_ISL_977474|2020-08-14|B.1.1.28':2.33E-4,('hCoV-19/Brazil/RJ-00428/2020|EPI_ISL_717830|2020-11-05|B.1.1.28':9.9E-5,'hCoV-19/Brazil/AM-IEC-177299/2020|EPI_ISL_925916|2020-12-21|B.1.1.28':1.34E-4)[&bootstrap=66]:9.9E-5)[&bootstrap=15]:3.4E-5)[&bootstrap=0]:3.0E-6,(('hCoV-19/Brazil/RJ-2155/2020|EPI_ISL_541354|2020-04-07|B.1.1.28':3.4E-5,'hCoV-19/Brazil/SP-1096/2020|EPI_ISL_985170|2020-08-28|B.1.1.28':9.94E-4)[&bootstrap=18]:1.37E-4,('hCoV-19/Brazil/SP-249/2020|EPI_ISL_693198|2020-05-04|B.1.1.28':3.4E-5,('hCoV-19/Brazil/RJ-00416/2020|EPI_ISL_717818|2020-10-08|B.1.1.28':1.67E-4,'hCoV-19/Brazil/SP-L8-CD116/2020|EPI_ISL_476462|2020-03-23|B.1.1.28':1.0E-6)[&bootstrap=43]:6.7E-5)[&bootstrap=0]:1.0E-6)[&bootstrap=0]:1.0E-6)[&bootstrap=0]:1.0E-6,((((((((('hCoV-19/Brazil/SP-L33-CD853/2020|EPI_ISL_722035|2020-04-17|B.1.1.143':2.0E-6,'hCoV-19/Brazil/SP-1168/2020|EPI_ISL_977487|2020-10-26|B.1.1.143':3.94E-4)[&bootstrap=16]:7.2E-5,(((((('hCoV-19/Brazil/SP-L34-CD880/2020|EPI_ISL_722038|2020-04-23|B.1.1.28':3.0E-6,'hCoV-19/Brazil/SP-936/2020|EPI_ISL_861671|2020-11-01|B.1.1.28':2.33E-4)[&bootstrap=31]:6.6E-5,'hCoV-19/Brazil/SP-1158/2020|EPI_ISL_977481|2020-08-18|B.1.1.28':4.64E-4)[&bootstrap=2]:2.0E-6,(('hCoV-19/Brazil/SP-934/2020|EPI_ISL_882659|2020-11-24|B.1.1.28':1.0E-4,'hCoV-19/Brazil/SP-HIAE-ID02/2020|EPI_ISL_861868|2020-11-21|B.1.1.28':1.69E-4)[&bootstrap=71]:2.0E-6,'hCoV-19/Brazil/SP-BT6726/2020|EPI_ISL_875544|2020-03-09|B.1.1.28':3.4E-5)[&bootstrap=85]:1.33E-4)[&bootstrap=0]:2.0E-6,(('hCoV-19/Brazil/SP-579/2020|EPI_ISL_693214|2020-07-19|B.1.1.28':1.67E-4,'hCoV-19/Brazil/SP-L5-CAMPI123/2020|EPI_ISL_476415|2020-04-30|B.1.1.28':1.04E-4)[&bootstrap=41]:1.0E-6,'hCoV-19/Brazil/SP-1124/2020|EPI_ISL_985177|2020-08-17|B.1.1.143':3.98E-4)[&bootstrap=21]:3.4E-5)[&bootstrap=0]:1.0E-6,'hCoV-19/Brazil/SP-L15-CD275/2020|EPI_ISL_476268|2020-03-30|B.1.1.28':1.0E-6)[&bootstrap=0]:1.0E-6,'hCoV-19/New_Zealand/20VR2060/2020|EPI_ISL_579220|2020-04-04|B.1.1.143':2.0E-6)[&bootstrap=0]:3.0E-6)[&bootstrap=0]:1.0E-6,'hCoV-19/Brazil/SP-633/2020|EPI_ISL_515547|2020-03-20|B.1.1.28':1.0E-6)[&bootstrap=0]:1.0E-6,(('hCoV-19/Brazil/SP-L31-CD801/2020|EPI_ISL_722012|2020-04-03|B.1.1.28':3.0E-6,'hCoV-19/Brazil/SP-L14-CD258/2020|EPI_ISL_476254|2020-03-27|B.1.1.143':1.0E-6)[&bootstrap=87]:2.37E-4,('hCoV-19/Brazil/SP-781/2020|EPI_ISL_861665|2020-07-02|B.1.1.28':2.0E-4,'hCoV-19/Brazil/PB-16615/2020|EPI_ISL_792595|2020-07-01|B.1.1':2.36E-4)[&bootstrap=21]:1.33E-4)[&bootstrap=2]:3.4E-5)[&bootstrap=0]:1.0E-6,('hCoV-19/Brazil/RS-38343/2020|EPI_ISL_942898|2020-08-07|B.1.1.28':1.0E-4,'hCoV-19/Brazil/SP-1162/2020|EPI_ISL_977483|2020-08-08|B.1.1.28':1.67E-4)[&bootstrap=32]:6.7E-5)[&bootstrap=0]:1.0E-6,(('hCoV-19/Brazil/RJ-00412/2020|EPI_ISL_717814|2020-09-03|B.1.1.28':3.3E-5,'hCoV-19/Brazil/RJ-00423/2020|EPI_ISL_717825|2020-11-03|B.1.1.28':3.66E-4)[&bootstrap=55]:2.0E-6,'hCoV-19/Brazil/SP-L3-CAMPI23/2020|EPI_ISL_476388|2020-04-09|B.1.1.28':1.0E-6)[&bootstrap=70]:3.4E-5)[&bootstrap=0]:1.0E-6,(('hCoV-19/Brazil/SP-03/2020|EPI_ISL_414014|2020-03-02|B.1.1':3.4E-5,('hCoV-19/Chile/RM-CMM-0000B/2020|EPI_ISL_629023|2020-03-13|B.1.1.161':6.7E-5,'hCoV-19/Italy/VEN-UniVR-44/2020|EPI_ISL_751355|2020-03-12|B.1.1.31':1.65E-4)[&bootstrap=3]:1.0E-6)[&bootstrap=0]:2.0E-6,((((('hCoV-19/Brazil/PE-IAM17/2020|EPI_ISL_500866|2020-04-07|B.1.1.29':2.0E-6,'hCoV-19/Brazil/PE-IAM220/2020|EPI_ISL_500472|2020-04-09|B.1.1.29':3.5E-5)[&bootstrap=1]:1.0E-6,(('hCoV-19/Brazil/PE-IAM305/2020|EPI_ISL_500478|2020-04-13|B.1.1.29':6.9E-5,'hCoV-19/Brazil/PE-IAM311/2020|EPI_ISL_500480|2020-04-13|B.1.1.29':1.0E-6)[&bootstrap=77]:1.35E-4,'hCoV-19/Brazil/PE-IAM766/2020|EPI_ISL_572355|2020-04-26|B.1.1.29':6.8E-5)[&bootstrap=0]:1.0E-6)[&bootstrap=0]:1.0E-6,(('hCoV-19/Brazil/PE-IAM248/2020|EPI_ISL_500871|2020-04-09|B.1.1.29':7.1E-5,'hCoV-19/Brazil/PE-IAM211/2020|EPI_ISL_500469|2020-04-09|B.1.1.29':7.0E-5)[&bootstrap=6]:3.0E-6,'hCoV-19/Brazil/PE-IAM238/2020|EPI_ISL_500475|2020-04-09|B.1.1.29':3.5E-5)[&bootstrap=0]:1.0E-6)[&bootstrap=0]:1.0E-6,'hCoV-19/Brazil/PE-IAM103/2020|EPI_ISL_500462|2020-04-09|B.1.1.29':3.4E-5)[&bootstrap=0]:1.0E-6,(('hCoV-19/Brazil/PE-IAM08/2020|EPI_ISL_500460|2020-04-07|B.1.1.117':1.0E-6,('hCoV-19/South_Africa/KRISP-0149/2020|EPI_ISL_467499|2020-05-30|B.1.1.117':1.0E-6,'hCoV-19/Argentina/PAIS-A0228/2020|EPI_ISL_792309|2020-05-20|B.1.1.117':1.67E-4)[&bootstrap=33]:1.0E-6)[&bootstrap=28]:2.0E-6,((('hCoV-19/Brazil/PE-IAM10/2020|EPI_ISL_500461|2020-04-07|B.1.1.29':6.7E-5,('hCoV-19/Brazil/PE-IAM273/2020|EPI_ISL_500476|2020-04-08|B.1.1.29':1.71E-4,'hCoV-19/Brazil/PE-IAM384/2020|EPI_ISL_572336|2020-04-20|B.1.1.29':3.6E-5)[&bootstrap=0]:1.0E-6)[&bootstrap=0]:1.0E-6,'hCoV-19/Brazil/PE-IAM30/2020|EPI_ISL_500477|2020-04-08|B.1.1.29':6.7E-5)[&bootstrap=0]:1.0E-6,'hCoV-19/Brazil/PE-IAM89/2020|EPI_ISL_500486|2020-04-07|B.1.1.29':1.0E-6)[&bootstrap=0]:1.0E-6)[&bootstrap=0]:1.0E-6)[&bootstrap=0]:1.0E-6)[&bootstrap=0]:3.4E-5)[&bootstrap=0]:2.0E-6,('hCoV-19/Brazil/SP-822/2020|EPI_ISL_776757|2020-04-29|B.1.1.28':6.7E-5,'hCoV-19/Brazil/PA-IEC169758/2020|EPI_ISL_848589|2020-04-22|B.1.1.28':6.6E-5)[&bootstrap=25]:6.6E-5)[&bootstrap=0]:3.0E-6,('hCoV-19/Brazil/SP-407/2020|EPI_ISL_583501|2020-07-08|B.1.1.143':4.66E-4,(((((((('hCoV-19/Brazil/SP-L4-CAMPI51/2020|EPI_ISL_476395|2020-04-18|B.1.1.28':1.0E-6,(('hCoV-19/Brazil/SP-L1-CAMPI15/2020|EPI_ISL_476157|2020-04-08|B.1.1.28':1.0E-6,'hCoV-19/Brazil/SP-L4-CAMPI62/2020|EPI_ISL_476397|2020-04-18|B.1.1.28':1.0E-6)[&bootstrap=1]:1.0E-6,'hCoV-19/Brazil/SP-L1-CAMPI20/2020|EPI_ISL_476162|2020-04-09|B.1.1.28':3.5E-5)[&bootstrap=0]:1.0E-6)[&bootstrap=0]:1.0E-6,(('hCoV-19/Brazil/SP-360/2020|EPI_ISL_583498|2020-06-22|B.1.1.28':1.34E-4,'hCoV-19/Brazil/SP-L3-CAMPI24/2020|EPI_ISL_476389|2020-04-09|B.1.1.28':1.0E-6)[&bootstrap=1]:1.0E-6,'hCoV-19/Brazil/SP-L2-CAMPI53/2020|EPI_ISL_476341|2020-04-18|B.1.1.28':1.0E-6)[&bootstrap=0]:2.0E-6)[&bootstrap=0]:1.0E-6,'hCoV-19/Brazil/SP-254/2020|EPI_ISL_524469|2020-05-05|B.1.1.28':6.7E-5)[&bootstrap=0]:3.4E-5,('hCoV-19/Brazil/SP-756/2020|EPI_ISL_735411|2020-07-06|B.1.1.28':6.7E-5,'hCoV-19/Brazil/SP-389/2020|EPI_ISL_574597|2020-06-18|B.1.1.28':6.7E-5)[&bootstrap=5]:1.0E-6)[&bootstrap=0]:2.0E-6,(((((((('hCoV-19/Brazil/SP-305/2020|EPI_ISL_534324|2020-04-25|B.1.1.143':1.33E-4,'hCoV-19/Brazil/SP-217/2020|EPI_ISL_523993|2020-04-17|B.1.1.143':6.7E-5)[&bootstrap=9]:3.4E-5,'hCoV-19/Brazil/TO-1175/2020|EPI_ISL_943977|2020-09-29|B.1.1.28':1.33E-4)[&bootstrap=0]:1.0E-6,'hCoV-19/Brazil/SP-298/2020|EPI_ISL_527861|2020-04-20|B.1.1.28':1.33E-4)[&bootstrap=0]:1.0E-6,'hCoV-19/Brazil/SP-792/2020|EPI_ISL_735429|2020-07-01|B.1.1.28':3.33E-4)[&bootstrap=0]:3.4E-5,'hCoV-19/Brazil/SP-841/2020|EPI_ISL_792114|2020-05-03|B.1.1.28':1.0E-4)[&bootstrap=0]:3.3E-5,'hCoV-19/Brazil/SP-253/2020|EPI_ISL_693199|2020-05-20|B.1.1.28':1.0E-4)[&bootstrap=0]:3.0E-6,('hCoV-19/Brazil/SP-340/2020|EPI_ISL_534326|2020-05-01|B.1.1.28':2.67E-4,('hCoV-19/Brazil/SP-240/2020|EPI_ISL_524468|2020-05-01|B.1.1.28':6.7E-5,'hCoV-19/Brazil/SP-352/2020|EPI_ISL_693204|2020-06-22|B.1.1.28':1.86E-4)[&bootstrap=46]:2.0E-6)[&bootstrap=29]:4.7E-5)[&bootstrap=0]:3.3E-5,'hCoV-19/Brazil/SP-878/2020|EPI_ISL_755644|2020-12-08|B.1.1.28':3.98E-4)[&bootstrap=0]:2.0E-6)[&bootstrap=0]:3.0E-6,((((((((('hCoV-19/Brazil/SP-L35-CD891/2020|EPI_ISL_721996|2020-04-25|B.1.1.28':7.0E-5,'hCoV-19/Brazil/SP-L34-CD876/2020|EPI_ISL_722047|2020-04-23|B.1.1.28':6.8E-5)[&bootstrap=86]:2.0E-6,'hCoV-19/Brazil/SP-L37-CD965/2020|EPI_ISL_722022|2020-05-04|B.1.1.28':1.03E-4)[&bootstrap=73]:2.0E-6,((('hCoV-19/Brazil/SP-BT6815/2020|EPI_ISL_875540|2020-07-09|B.1.1.28':3.0E-4,(('hCoV-19/Brazil/SP-BT6731/2020|EPI_ISL_875541|2020-03-09|B.1.1.28':1.0E-6,'hCoV-19/Brazil/SP-BT6674/2020|EPI_ISL_875548|2020-05-09|B.1.1.28':1.0E-6)[&bootstrap=88]:1.67E-4,'hCoV-19/Brazil/SP-BT6739/2020|EPI_ISL_875545|2020-03-09|B.1.1.28':2.67E-4)[&bootstrap=9]:3.0E-6)[&bootstrap=0]:1.0E-6,(('hCoV-19/Brazil/SP-BT6713/2020|EPI_ISL_875550|2020-03-09|B.1.1.28':2.67E-4,('hCoV-19/Brazil/AM-20142424SS/2020|EPI_ISL_1068107|2020-10-28|B.1.1.143':2.25E-4,'hCoV-19/Brazil/RS-8800/2021|EPI_ISL_983866|2021-02-01|B.1.1.28':3.85E-4)[&bootstrap=4]:4.4E-5)[&bootstrap=2]:3.0E-6,'hCoV-19/Brazil/SP-193/2020|EPI_ISL_523984|2020-04-19|B.1.1.28':1.99E-4)[&bootstrap=1]:6.4E-5)[&bootstrap=0]:3.4E-5,'hCoV-19/Brazil/SP-BT6810/2020|EPI_ISL_875542|2020-08-09|B.1.1.28':2.33E-4)[&bootstrap=0]:6.1E-5)[&bootstrap=0]:1.0E-6,'hCoV-19/Brazil/SC-L15-CD265/2020|EPI_ISL_476259|2020-03-29|B.1.1.28':6.9E-5)[&bootstrap=0]:1.0E-6,'hCoV-19/Brazil/SP-L14-CD239/2020|EPI_ISL_476243|2020-03-26|B.1.1.28':1.0E-6)[&bootstrap=0]:1.0E-6,'hCoV-19/Brazil/SP-L8-CD105/2020|EPI_ISL_476452|2020-03-21|B.1.1.28':1.0E-6)[&bootstrap=0]:1.0E-6,'hCoV-19/Brazil/SP-L8-CD98/2020|EPI_ISL_476467|2020-03-23|B.1.1.28':3.6E-5)[&bootstrap=0]:2.0E-4,'hCoV-19/Brazil/SP-416/2020|EPI_ISL_693211|2020-07-06|B.1.1.28':4.33E-4)[&bootstrap=0]:3.3E-5,(((('hCoV-19/Brazil/RJ-00421/2020|EPI_ISL_717823|2020-10-29|B.1.1.28':1.0E-6,'hCoV-19/Brazil/GO-1022/2020|EPI_ISL_882661|2020-12-24|B.1.1.28':2.0E-6)[&bootstrap=100]:1.0E-4,'hCoV-19/Brazil/RJ-00404/2020|EPI_ISL_717807|2020-11-05|B.1.1.28':9.9E-5)[&bootstrap=100]:1.33E-4,'hCoV-19/Brazil/SP-1144/2020|EPI_ISL_1039707|2020-10-27|B.1.1.28':2.33E-4)[&bootstrap=93]:2.33E-4,'hCoV-19/Brazil/SP-1151/2020|EPI_ISL_1039709|2020-10-25|B.1.1.28':3.65E-4)[&bootstrap=28]:2.0E-6)[&bootstrap=0]:1.0E-6)[&bootstrap=0]:3.0E-6,(('hCoV-19/Brazil/AM-20842451CN/2020|EPI_ISL_1068127|2020-11-04|B.1.1.28':1.35E-4,'hCoV-19/Brazil/SP-678/2020|EPI_ISL_693233|2020-06-12|B.1.1.28':2.34E-4)[&bootstrap=10]:1.0E-6,((('hCoV-19/Brazil/SP-596/2020|EPI_ISL_693220|2020-07-01|B.1.1.94':2.01E-4,('hCoV-19/Brazil/SP-643/2020|EPI_ISL_693223|2020-07-02|B.1.1.28':8.4E-5,'hCoV-19/Brazil/SP-645/2020|EPI_ISL_693224|2020-07-02|B.1.1.28':1.0E-6)[&bootstrap=92]:8.4E-5)[&bootstrap=71]:2.0E-6,'hCoV-19/Brazil/SP-1092/2020|EPI_ISL_977473|2020-08-14|B.1.1.28':2.67E-4)[&bootstrap=35]:3.3E-5,'hCoV-19/Brazil/SP-791/2020|EPI_ISL_735428|2020-07-02|B.1.1.28':3.0E-6)[&bootstrap=88]:1.66E-4)[&bootstrap=8]:2.0E-6)[&bootstrap=0]:2.0E-6,(((((((((('hCoV-19/Brazil/SP-324/2020|EPI_ISL_534317|2020-05-05|B.1.1.28':1.25E-4,'hCoV-19/Brazil/SP-639/2020|EPI_ISL_515554|2020-03-19|B.1.1.28':1.0E-6)[&bootstrap=31]:4.2E-5,('hCoV-19/Brazil/SP-394/2020|EPI_ISL_583503|2020-06-22|B.1.1.28':1.0E-4,'hCoV-19/Brazil/SP-L15-CD266/2020|EPI_ISL_476260|2020-03-29|B.1.1.28':1.0E-6)[&bootstrap=9]:3.0E-6)[&bootstrap=0]:2.0E-6,'hCoV-19/Brazil/SP-1138/2020|EPI_ISL_1039703|2020-10-02|B.1.1.28':2.33E-4)[&bootstrap=0]:3.0E-6,'hCoV-19/Brazil/SP-961/2020|EPI_ISL_861654|2020-05-12|B.1.1.28':1.67E-4)[&bootstrap=0]:2.0E-6,(('hCoV-19/Brazil/RS-0242/2020|EPI_ISL_470651|2020-03-20|B.1.1.28':1.0E-6,('hCoV-19/Brazil/SP-765/2020|EPI_ISL_735417|2020-06-26|B.1.1.28':2.51E-4,'hCoV-19/Brazil/SP-854/2020|EPI_ISL_861630|2020-04-18|B.1.1.28':1.32E-4)[&bootstrap=20]:2.0E-6)[&bootstrap=0]:1.0E-6,(('hCoV-19/Brazil/SP-356/2020|EPI_ISL_547575|2020-06-16|B.1.1.28':1.0E-4,('hCoV-19/Brazil/SP-366/2020|EPI_ISL_693207|2020-06-24|B.1.1.28':3.4E-5,'hCoV-19/Brazil/SP-BT6824/2020|EPI_ISL_888672|2020-07-09|B.1.1.28':3.0E-6)[&bootstrap=83]:1.34E-4)[&bootstrap=4]:1.0E-6,'hCoV-19/Brazil/SP-742/2020|EPI_ISL_735402|2020-07-04|B.1.1.28':1.0E-4)[&bootstrap=3]:2.0E-6)[&bootstrap=0]:7.8E-5)[&bootstrap=0]:2.0E-6,('hCoV-19/Brazil/TO-1173/2020|EPI_ISL_943975|2020-09-25|B.1.1.28':9.9E-5,('hCoV-19/Brazil/PA-IEC-176946/2020|EPI_ISL_918518|2020-12-15|B.1.1.4':2.35E-4,'hCoV-19/Brazil/SP-933/2020|EPI_ISL_882658|2020-11-23|B.1.1.28':3.4E-5)[&bootstrap=94]:1.66E-4)[&bootstrap=5]:2.0E-6)[&bootstrap=0]:1.0E-6,((((((((('hCoV-19/Brazil/SP-L36-CD932/2020|EPI_ISL_721993|2020-04-29|B.1.1.28':3.6E-5,'hCoV-19/Brazil/SP-L26-CD542/2020|EPI_ISL_672722|2020-04-16|B.1.1.28':1.0E-6)[&bootstrap=41]:1.0E-6,'hCoV-19/Brazil/SP-L36-CD952/2020|EPI_ISL_722040|2020-05-02|B.1.1.28':1.0E-6)[&bootstrap=14]:1.0E-6,('hCoV-19/Brazil/SP-L38-CD1014/2020|EPI_ISL_721995|2020-05-10|B.1.1.28':1.0E-6,'hCoV-19/Brazil/SP-L39-CD1036/2020|EPI_ISL_722011|2020-05-12|B.1.1.28':1.0E-6)[&bootstrap=38]:1.0E-6)[&bootstrap=34]:1.0E-6,'hCoV-19/Brazil/SP-L32-CD837/2020|EPI_ISL_722044|2020-04-24|B.1.1.28':1.02E-4)[&bootstrap=73]:6.8E-5,('hCoV-19/Brazil/SP-BT6816/2020|EPI_ISL_875547|2020-08-09|B.1.1.28':1.33E-4,'hCoV-19/Brazil/SP-395/2020|EPI_ISL_583504|2020-06-20|B.1.1.28':3.4E-5)[&bootstrap=48]:3.4E-5)[&bootstrap=36]:2.0E-6,'hCoV-19/Brazil/TO-1174/2020|EPI_ISL_943976|2020-09-29|B.1.1.28':3.99E-4)[&bootstrap=0]:1.0E-6,('hCoV-19/Brazil/SP-HIAE-ID30/2020|EPI_ISL_861894|2020-11-20|B.1.1.28':3.29E-4,'hCoV-19/Brazil/RS-36255/2020|EPI_ISL_942896|2020-07-31|B.1.1.28':2.77E-4)[&bootstrap=37]:3.7E-5)[&bootstrap=0]:1.0E-6,'hCoV-19/Brazil/SP-965/2020|EPI_ISL_861658|2020-05-18|B.1.1.28':3.4E-5)[&bootstrap=0]:1.0E-6,(('hCoV-19/Brazil/SP-697/2020|EPI_ISL_693239|2020-06-30|B.1.1.28':1.0E-4,'hCoV-19/Brazil/SP-1003/2021|EPI_ISL_861681|2021-01-01|B.1.1.28':4.64E-4)[&bootstrap=36]:1.33E-4,(('hCoV-19/Brazil/SP-1146/2020|EPI_ISL_1039708|2020-10-28|B.1.1.28':1.66E-4,'hCoV-19/Brazil/SP-1154/2020|EPI_ISL_1039710|2020-10-26|B.1.1.28':2.99E-4)[&bootstrap=15]:2.0E-6,'hCoV-19/Brazil/TO-1184/2020|EPI_ISL_943991|2020-10-15|B.1.1.28':1.99E-4)[&bootstrap=6]:3.4E-5)[&bootstrap=1]:3.0E-6)[&bootstrap=0]:1.0E-6)[&bootstrap=0]:1.0E-6,((((('hCoV-19/Brazil/SP-302/2020|EPI_ISL_534322|2020-04-24|B.1.1.28':1.66E-4,'15547/Brazil/RJ-RIO_DE_JANEIRO|22-01-2021|B.1.1.28':4.33E-4)[&bootstrap=43]:1.0E-6,'hCoV-19/Brazil/SP-1140/2020|EPI_ISL_1039705|2020-10-06|B.1.1.44':2.67E-4)[&bootstrap=36]:2.0E-4,(((((('hCoV-19/Brazil/SP-BT6799/2020|EPI_ISL_875549|2020-05-09|B.1.1.28':4.34E-4,'hCoV-19/Brazil/SP-1100/2020|EPI_ISL_985178|2020-08-15|B.1.1.28':2.33E-4)[&bootstrap=16]:3.3E-5,'hCoV-19/Brazil/RS-15279/2020|EPI_ISL_729845|2020-07-28|B.1.1.279':5.01E-4)[&bootstrap=3]:3.0E-6,'hCoV-19/Brazil/SP-784/2020|EPI_ISL_735424|2020-07-01|B.1.1.28':2.0E-4)[&bootstrap=0]:1.0E-6,'hCoV-19/Brazil/SP-750/2020|EPI_ISL_735408|2020-06-25|B.1.1.28':1.0E-4)[&bootstrap=0]:1.0E-6,'hCoV-19/Brazil/BA-94/2020|EPI_ISL_1068377|2020-05-24|B.1.1.28':3.4E-5)[&bootstrap=0]:1.0E-6,'hCoV-19/Brazil/SP-128/2020|EPI_ISL_523955|2020-04-02|B.1.1.28':2.67E-4)[&bootstrap=0]:2.0E-6)[&bootstrap=0]:1.0E-6,('hCoV-19/Brazil/RS-40476/2020|EPI_ISL_943587|2020-08-12|B.1.1.29':3.3E-5,'hCoV-19/Brazil/RJ-00406/2020|EPI_ISL_717786|2020-07-28|B.1.1.29':1.04E-4)[&bootstrap=24]:3.4E-5)[&bootstrap=0]:3.0E-6,'hCoV-19/Brazil/PA-IEC173029/2020|EPI_ISL_848623|2020-04-15|B.1.1.28':1.33E-4)[&bootstrap=0]:1.0E-6)[&bootstrap=0]:1.0E-6,((((('hCoV-19/Brazil/SP-376/2020|EPI_ISL_603023|2020-06-07|B.1.1.28':6.7E-5,((('hCoV-19/Brazil/SP-203/2020|EPI_ISL_523986|2020-04-23|B.1.1.28':1.0E-6,(((('hCoV-19/Brazil/SP-L26-CD568/2020|EPI_ISL_672741|2020-04-22|B.1.1.28':3.0E-6,'hCoV-19/Brazil/SP-1413R1/2020|EPI_ISL_984263|2020-09-29|B.1.1.28':2.62E-4)[&bootstrap=23]:3.8E-5,(('hCoV-19/Brazil/SP-400/2020|EPI_ISL_693208|2020-07-01|B.1.1.28':2.0E-4,'hCoV-19/Brazil/SP-710/2020|EPI_ISL_693243|2020-06-27|B.1.1.28':1.67E-4)[&bootstrap=1]:1.0E-6,'hCoV-19/Brazil/SP-759/2020|EPI_ISL_735413|2020-06-17|B.1.1.28':6.7E-5)[&bootstrap=0]:1.0E-6)[&bootstrap=0]:1.0E-6,'hCoV-19/Brazil/SP-739/2020|EPI_ISL_735400|2020-07-09|B.1.1.28':6.7E-5)[&bootstrap=0]:1.0E-6,('hCoV-19/Brazil/SP-777/2020|EPI_ISL_776765|2020-07-01|B.1.1.28':1.33E-4,'hCoV-19/Brazil/SP-802/2020|EPI_ISL_833156|2020-07-02|B.1.1.28':1.0E-4)[&bootstrap=35]:6.7E-5)[&bootstrap=0]:1.0E-6)[&bootstrap=0]:1.0E-6,'hCoV-19/Brazil/SP-423/2020|EPI_ISL_693212|2020-07-06|B.1.1.28':3.0E-4)[&bootstrap=0]:1.0E-6,'hCoV-19/Brazil/BA-13/2020|EPI_ISL_978498|2020-07-23|B.1.1.28':2.34E-4)[&bootstrap=0]:1.0E-6)[&bootstrap=0]:1.0E-6,'hCoV-19/Brazil/SP-1131/2020|EPI_ISL_1039699|2020-09-28|B.1.1.28':3.0E-4)[&bootstrap=0]:1.0E-6,'hCoV-19/Brazil/RJ-00420/2020|EPI_ISL_717822|2020-10-26|B.1.1.28':2.66E-4)[&bootstrap=0]:1.0E-6,(('hCoV-19/Brazil/RS-00617/2020|EPI_ISL_770569|2020-11-25|B.1.1.28':1.66E-4,'hCoV-19/Brazil/RS-00673/2020|EPI_ISL_770614|2020-11-27|B.1.1.28':6.7E-5)[&bootstrap=97]:2.66E-4,'hCoV-19/Brazil/SP-877/2020|EPI_ISL_755643|2020-12-07|B.1.1.28':3.0E-4)[&bootstrap=0]:1.0E-6)[&bootstrap=0]:1.0E-6,(('hCoV-19/Brazil/SP-871/2020|EPI_ISL_776767|2020-11-27|B.1.1.28':3.31E-4,'hCoV-19/Brazil/RJ-00425/2020|EPI_ISL_717827|2020-11-03|B.1.1.28':2.33E-4)[&bootstrap=24]:1.0E-6,'hCoV-19/Brazil/PA-IEC176486/2020|EPI_ISL_848555|2020-10-15|B.1.1.102':3.64E-4)[&bootstrap=4]:6.6E-5)[&bootstrap=0]:1.0E-6)[&bootstrap=0]:1.0E-6,('hCoV-19/Brazil/RJ-00419/2020|EPI_ISL_717821|2020-10-26|B.1.1.28':2.32E-4,((((((((((((((((((((((((('hCoV-19/Brazil/SC-0245/2020|EPI_ISL_470654|2020-03-18|B.1.1.28':1.0E-6,((((((('hCoV-19/Brazil/SP-L26-CD565/2020|EPI_ISL_672739|2020-04-21|B.1.1.28':1.0E-6,'hCoV-19/Brazil/SP-L33-CD858/2020|EPI_ISL_722036|2020-04-22|B.1.1.28':1.0E-6)[&bootstrap=29]:1.0E-6,('hCoV-19/Brazil/SP-L36-CD934/2020|EPI_ISL_721994|2020-04-30|B.1.1.28':7.0E-5,'hCoV-19/Brazil/SP-L35-CD910/2020|EPI_ISL_722019|2020-04-26|B.1.1.28':1.0E-6)[&bootstrap=56]:1.0E-6)[&bootstrap=62]:3.0E-6,((('hCoV-19/Brazil/SP-L39-CD1045/2020|EPI_ISL_721988|2020-05-13|B.1.1.28':3.5E-5,'hCoV-19/Brazil/AM-IEC-177300/2020|EPI_ISL_918512|2020-12-21|B.1.1.296':6.04E-4)[&bootstrap=76]:2.68E-4,((((('hCoV-19/Brazil/SP-937/2020|EPI_ISL_861672|2020-11-02|B.1.1.28':3.4E-5,'hCoV-19/Brazil/SP-880/2020|EPI_ISL_755646|2020-12-07|B.1.1.28':6.6E-5)[&bootstrap=63]:3.0E-6,'hCoV-19/Brazil/SP-921/2020|EPI_ISL_833160|2020-12-10|B.1.1.28':1.66E-4)[&bootstrap=97]:1.99E-4,'hCoV-19/Brazil/SP-783/2020|EPI_ISL_735423|2020-07-01|B.1.1.28':1.0E-4)[&bootstrap=30]:1.0E-6,('hCoV-19/Brazil/RS-33589/2020|EPI_ISL_930856|2020-07-23|B.1.1.28':1.58E-4,'hCoV-19/Brazil/RS-37683/2020|EPI_ISL_943585|2020-08-05|B.1.1.33':3.07E-4)[&bootstrap=24]:7.8E-5)[&bootstrap=20]:1.33E-4,'hCoV-19/Brazil/SP-916/2020|EPI_ISL_836978|2020-12-08|B.1.1.28':1.99E-4)[&bootstrap=2]:3.0E-6)[&bootstrap=0]:2.0E-6,(('hCoV-19/Brazil/SP-L34-CD879/2020|EPI_ISL_722027|2020-04-23|B.1.1.28':2.05E-4,'hCoV-19/Brazil/SP-496/2020|EPI_ISL_574590|2020-04-26|B.1.1.28':1.0E-4)[&bootstrap=47]:1.0E-6,'hCoV-19/Brazil/SP-322/2020|EPI_ISL_693197|2020-05-04|B.1.1.28':0.001003)[&bootstrap=43]:3.4E-5)[&bootstrap=0]:1.0E-6)[&bootstrap=0]:1.0E-6,('hCoV-19/Brazil/SP-L1-CAMPI14/2020|EPI_ISL_476156|2020-04-07|B.1.1.28':1.0E-6,'hCoV-19/Brazil/SP-L3-CAMPI4/2020|EPI_ISL_476391|2020-04-02|B.1.1.28':1.0E-6)[&bootstrap=60]:1.36E-4)[&bootstrap=0]:1.0E-6,'hCoV-19/Brazil/SP-L25-CD647/2020|EPI_ISL_672711|2020-04-11|B.1.1.28':1.03E-4)[&bootstrap=0]:1.0E-6,'hCoV-19/Brazil/SP-688/2020|EPI_ISL_693234|2020-06-30|B.1.1.28':1.34E-4)[&bootstrap=0]:1.0E-6,'hCoV-19/Brazil/SP-956/2020|EPI_ISL_861650|2020-05-08|B.1.1.28':1.33E-4)[&bootstrap=0]:1.0E-6)[&bootstrap=0]:1.0E-6,('hCoV-19/Brazil/SP-L22-CD476/2020|EPI_ISL_476375|2020-04-02|B.1.1.28':1.0E-6,('hCoV-19/Brazil/SP-652/2020|EPI_ISL_693225|2020-07-06|B.1.1.28':3.4E-5,'hCoV-19/Brazil/SP-221/2020|EPI_ISL_527866|2020-04-21|B.1.1.28':2.0E-4)[&bootstrap=6]:1.0E-6)[&bootstrap=0]:3.0E-6)[&bootstrap=0]:1.0E-6,(('hCoV-19/Brazil/SP-1126/2020|EPI_ISL_1039696|2020-08-16|B.1.1.28':6.6E-5,'hCoV-19/Brazil/SP-661/2020|EPI_ISL_693228|2020-06-22|B.1.1.28':1.0E-6)[&bootstrap=95]:1.0E-4,'hCoV-19/Brazil/SP-BT6714/2020|EPI_ISL_888671|2020-03-09|B.1.1.28':3.07E-4)[&bootstrap=15]:3.4E-5)[&bootstrap=0]:1.0E-6,'hCoV-19/Brazil/MS-1250/2020|EPI_ISL_1040826|2020-10-28|B.1.1.28':3.98E-4)[&bootstrap=0]:1.0E-6,'hCoV-19/Brazil/SP-970/2020|EPI_ISL_861663|2020-04-22|B.1.1.28':3.4E-5)[&bootstrap=0]:1.0E-6,'hCoV-19/Brazil/SP-RP23/2020|EPI_ISL_613964|2020-03-30|B.1.1.28':1.36E-4)[&bootstrap=0]:1.0E-6,((('hCoV-19/Brazil/SP-586/2020|EPI_ISL_735397|2020-07-09|B.1.1.28':1.67E-4,'hCoV-19/Brazil/SP-200/2020|EPI_ISL_523981|2020-04-10|B.1.1.28':6.7E-5)[&bootstrap=38]:6.7E-5,'hCoV-19/Brazil/SP-486/2020|EPI_ISL_574583|2020-04-27|B.1.1.28':1.33E-4)[&bootstrap=3]:3.0E-6,(('hCoV-19/Brazil/SP-801/2020|EPI_ISL_940608|2020-06-26|B.1.1.28':3.8E-5,'hCoV-19/Brazil/SP-806/2020|EPI_ISL_861667|2020-06-29|B.1.1.28':6.3E-5)[&bootstrap=30]:2.0E-6,'hCoV-19/Brazil/SP-740/2020|EPI_ISL_735401|2020-07-04|B.1.1.28':2.63E-4)[&bootstrap=30]:1.04E-4)[&bootstrap=0]:3.1E-5)[&bootstrap=0]:1.0E-6,'hCoV-19/Brazil/SP-968/2020|EPI_ISL_861661|2020-05-15|B.1.1.28':6.6E-5)[&bootstrap=0]:1.0E-6,'hCoV-19/Brazil/SP-958/2020|EPI_ISL_861652|2020-05-09|B.1.1.28':1.99E-4)[&bootstrap=0]:1.0E-6,'hCoV-19/Brazil/SP-1135/2020|EPI_ISL_1039702|2020-08-28|B.1.1.28':4.31E-4)[&bootstrap=0]:1.0E-6,((('hCoV-19/Brazil/SP-383/2020|EPI_ISL_603024|2020-06-20|B.1.1.28':1.0E-6,'hCoV-19/Brazil/SP-417/2020|EPI_ISL_547579|2020-07-07|B.1.1.28':3.4E-5)[&bootstrap=32]:1.0E-6,'hCoV-19/Brazil/SP-441/2020|EPI_ISL_603038|2020-07-20|B.1.1.28':1.67E-4)[&bootstrap=71]:9.9E-5,'hCoV-19/Brazil/SP-964/2020|EPI_ISL_861657|2020-05-17|B.1.1.28':1.33E-4)[&bootstrap=20]:2.0E-6)[&bootstrap=0]:1.0E-6,(('hCoV-19/Brazil/SP-L39-CD1027/2020|EPI_ISL_722007|2020-05-12|B.1.1.28':1.38E-4,('hCoV-19/Brazil/SP-L2-CAMPI75/2020|EPI_ISL_476346|2020-04-23|B.1.1.28':1.05E-4,'25-1019/Brazil/PB-JOAO_PESSOA|2020-12-09|B.1':2.13E-4)[&bootstrap=5]:2.0E-6)[&bootstrap=4]:1.0E-6,((('hCoV-19/Brazil/RS-00620/2020|EPI_ISL_770572|2020-11-24|B.1.1.28':1.0E-4,('hCoV-19/Brazil/RS-00637/2020|EPI_ISL_770585|2020-11-24|B.1.1.28':3.0E-6,'51-1019/Brazil/PB-CUITE|2020-12-09|B.1':2.0E-6)[&bootstrap=29]:3.1E-5)[&bootstrap=45]:3.4E-5,('hCoV-19/Brazil/RS-00693/2020|EPI_ISL_770629|2020-11-27|B.1.1.28':2.66E-4,'hCoV-19/Brazil/RS-15286/2020|EPI_ISL_729803|2020-08-14|B.1.1.28':1.01E-4)[&bootstrap=32]:1.0E-6)[&bootstrap=12]:1.0E-6,(('hCoV-19/Brazil/RS-00602/2020|EPI_ISL_779156|2020-11-23|B.1.1.28':1.99E-4,('hCoV-19/Brazil/RS-00644/2020|EPI_ISL_779161|2020-11-25|B.1.1.28':2.0E-6,'hCoV-19/Brazil/RS-00688/2020|EPI_ISL_779168|2020-11-27|B.1.1.28':1.0E-6)[&bootstrap=96]:2.0E-6)[&bootstrap=99]:2.33E-4,'hCoV-19/Brazil/RS-00641/2020|EPI_ISL_779160|2020-11-25|B.1.1.28':1.99E-4)[&bootstrap=87]:3.4E-5)[&bootstrap=14]:2.0E-6)[&bootstrap=11]:2.0E-6)[&bootstrap=0]:1.0E-6,'hCoV-19/Brazil/SP-L33-CD852/2020|EPI_ISL_722014|2020-04-17|B.1.1.28':1.37E-4)[&bootstrap=0]:1.0E-6,(('hCoV-19/Brazil/SP-HIAE-ID11/2020|EPI_ISL_861876|2020-10-20|B.1.1.28':1.0E-4,'hCoV-19/Brazil/SP-924/2020|EPI_ISL_833162|2020-11-28|B.1.1.28':1.33E-4)[&bootstrap=99]:1.33E-4,'hCoV-19/Brazil/SP-HIAE-ID06/2020|EPI_ISL_884249|2020-11-13|B.1.1.28':6.7E-5)[&bootstrap=99]:2.66E-4)[&bootstrap=0]:1.0E-6,('hCoV-19/Brazil/SP-HIAE-ID31/2020|EPI_ISL_861895|2020-07-31|B.1.1.28':1.0E-6,'hCoV-19/Brazil/SP-HIAE-ID28/2020|EPI_ISL_884250|2020-07-31|B.1.1.28':1.0E-6)[&bootstrap=97]:6.6E-5)[&bootstrap=0]:1.0E-6,((('hCoV-19/Brazil/SP-342/2020|EPI_ISL_547573|2020-06-01|B.1.1.28':2.34E-4,'hCoV-19/Brazil/SP-1117/2020|EPI_ISL_984243|2020-08-21|B.1.1.28':2.67E-4)[&bootstrap=8]:1.0E-6,'hCoV-19/Brazil/SP-370/2020|EPI_ISL_583500|2020-06-29|B.1.1.28':3.4E-5)[&bootstrap=12]:1.0E-6,'55-960/Brazil/PB-ITABAIANA|2020-12-02|B.1.1.28':2.0E-4)[&bootstrap=13]:6.7E-5)[&bootstrap=0]:1.0E-6,'hCoV-19/Brazil/SP-440/2020|EPI_ISL_603037|2020-07-20|B.1.1.28':6.7E-5)[&bootstrap=0]:1.0E-6,'hCoV-19/Brazil/SP-L16-CD341/2020|EPI_ISL_476287|2020-03-30|B.1.1.28':1.0E-6)[&bootstrap=0]:1.0E-6,'hCoV-19/Brazil/RJ-00430/2020|EPI_ISL_717794|2020-07-29|B.1.1.28':1.01E-4)[&bootstrap=0]:2.0E-6,('hCoV-19/Brazil/SP-437/2020|EPI_ISL_603034|2020-07-11|B.1.1.28':1.0E-4,'hCoV-19/Brazil/SP-698/2020|EPI_ISL_693240|2020-06-30|B.1.1.28':1.33E-4)[&bootstrap=70]:2.0E-4)[&bootstrap=0]:1.0E-6,'hCoV-19/Brazil/SP-393/2020|EPI_ISL_583502|2020-06-21|B.1.1.28':6.7E-5)[&bootstrap=0]:3.0E-6,(('hCoV-19/Brazil/RS-15371/2020|EPI_ISL_831688|2020-07-15|B.1.1.28':1.0E-6,(('hCoV-19/Brazil/RS-83109/2020|EPI_ISL_943611|2020-11-20|B.1.1.28':5.15E-4,'hCoV-19/Brazil/RS-82997/2020|EPI_ISL_943603|2020-11-19|B.1.1.28':7.0E-5)[&bootstrap=92]:3.5E-5,('hCoV-19/Brazil/RS-15289/2020|EPI_ISL_729854|2020-08-14|B.1.1.28':6.7E-5,'hCoV-19/Brazil/RS-15290/2020|EPI_ISL_729799|2020-08-15|B.1.1.28':3.0E-6)[&bootstrap=93]:1.0E-6)[&bootstrap=82]:6.7E-5)[&bootstrap=39]:3.4E-5,'hCoV-19/Brazil/RS-38094/2020|EPI_ISL_943588|2020-08-06|N.4':4.99E-4)[&bootstrap=14]:1.0E-4)[&bootstrap=0]:1.0E-6,(((((('hCoV-19/Brazil/SP-1091/2020|EPI_ISL_977472|2020-08-08|B.1.1.28':1.0E-6,'hCoV-19/Brazil/SP-1142/2020|EPI_ISL_1039706|2020-10-08|B.1.1.28':6.7E-5)[&bootstrap=73]:1.0E-6,((('hCoV-19/Brazil/RS-00622/2020|EPI_ISL_770573|2020-11-23|B.1.1.28':6.6E-5,'hCoV-19/Brazil/RS-00657/2020|EPI_ISL_770601|2020-11-25|B.1.1.28':1.0E-4)[&bootstrap=86]:3.4E-5,(('hCoV-19/Brazil/SP-HIAE-ID37/2020|EPI_ISL_861901|2020-07-31|B.1.1.28':1.0E-4,'hCoV-19/Brazil/SP-882/2020|EPI_ISL_755648|2020-12-08|B.1.1.28':6.6E-5)[&bootstrap=90]:2.0E-6,'hCoV-19/Brazil/SP-1402/2021|EPI_ISL_984253|2021-01-04|B.1.1.28':2.0E-4)[&bootstrap=69]:3.4E-5)[&bootstrap=27]:1.0E-6,((((('hCoV-19/Brazil/SP-HIAE-ID21/2020|EPI_ISL_861886|2020-11-24|B.1.1.28':2.0E-4,'hCoV-19/Brazil/PB-29642/2020|EPI_ISL_792631|2020-11-09|B.1.1.28':3.4E-5)[&bootstrap=23]:1.0E-6,(('hCoV-19/Brazil/PB-29645/2020|EPI_ISL_792633|2020-11-09|B.1.1.28':6.7E-5,'11-1018/Brazil/PB-JOAO_PESSOA|2020-12-10|B.1.1.28':3.3E-5)[&bootstrap=66]:6.6E-5,'04-1263/Brazil/PB-ALAGOA_GRANDE|2021-01-12|B.1.1.28':6.6E-5)[&bootstrap=22]:1.0E-6)[&bootstrap=42]:1.0E-6,'03-1273/Brazil/PB-JOAO_PESSOA|2021-01-13|B.1.1.28':1.0E-4)[&bootstrap=64]:2.0E-6,('hCoV-19/Brazil/RS-83041/2020|EPI_ISL_943609|2020-11-20|B.1.1.28':3.4E-5,'hCoV-19/Brazil/RS-00658/2020|EPI_ISL_779162|2020-11-26|B.1.1.28':1.0E-6)[&bootstrap=96]:6.6E-5)[&bootstrap=10]:1.0E-6,((('hCoV-19/Brazil/RS-00668/2020|EPI_ISL_770610|2020-11-26|B.1.1.279':3.3E-5,'hCoV-19/Brazil/RS-00669/2020|EPI_ISL_770611|2020-11-26|B.1.1.28':3.4E-5)[&bootstrap=47]:1.0E-6,'hCoV-19/Brazil/RS-00667/2020|EPI_ISL_770609|2020-11-26|B.1.1.28':1.33E-4)[&bootstrap=65]:3.4E-5,'290646000/Brazil/BA-ITAJUIPE|08-02-2021|B.1.1.28':1.33E-4)[&bootstrap=5]:1.0E-6)[&bootstrap=21]:1.0E-6)[&bootstrap=63]:2.0E-6)[&bootstrap=99]:1.99E-4,'hCoV-19/Brazil/SP-796/2020|EPI_ISL_735433|2020-07-01|B.1.1.28':3.4E-5)[&bootstrap=42]:2.0E-6,('hCoV-19/Brazil/SP-1134/2020|EPI_ISL_1039701|2020-09-25|B.1.1.28':1.34E-4,'hCoV-19/Brazil/SP-884/2020|EPI_ISL_755650|2020-12-08|B.1.1.28':4.65E-4)[&bootstrap=62]:6.6E-5)[&bootstrap=75]:3.4E-5,'hCoV-19/Brazil/SP-470/2020|EPI_ISL_574578|2020-04-25|B.1.1.28':6.7E-5)[&bootstrap=20]:3.4E-5,'hCoV-19/Brazil/RS-11262/2020|EPI_ISL_831645|2020-06-15|B.1.1.28':6.6E-5)[&bootstrap=0]:1.0E-6)[&bootstrap=0]:1.0E-6,((('hCoV-19/Brazil/SC-0244/2020|EPI_ISL_470653|2020-03-18|B.1.1.28':1.0E-6,((((((((('hCoV-19/Brazil/SP-L1-CAMPI18/2020|EPI_ISL_476159|2020-04-09|B.1.1.28':1.0E-6,'hCoV-19/Brazil/SP-L5-CAMPI102/2020|EPI_ISL_476408|2020-04-25|B.1.1.28':1.0E-6)[&bootstrap=5]:1.0E-6,'hCoV-19/Brazil/SP-L5-CAMPI89/2020|EPI_ISL_476418|2020-04-25|B.1.1.28':1.0E-6)[&bootstrap=0]:1.0E-6,('hCoV-19/Brazil/SP-L4-CAMPI65/2020|EPI_ISL_476398|2020-04-18|B.1.1.28':6.8E-5,(((('hCoV-19/Brazil/SP-L5-CAMPI91/2020|EPI_ISL_476419|2020-04-23|B.1.1.28':3.0E-6,'hCoV-19/Brazil/SP-L4-CAMPI69/2020|EPI_ISL_476400|2020-04-20|B.1.1.28':1.0E-6)[&bootstrap=4]:1.0E-6,'hCoV-19/Brazil/SP-L4-CAMPI66/2020|EPI_ISL_476399|2020-04-18|B.1.1.28':1.0E-6)[&bootstrap=2]:1.0E-6,'hCoV-19/Brazil/SP-L4-CAMPI58/2020|EPI_ISL_476396|2020-04-18|B.1.1.28':2.0E-6)[&bootstrap=1]:5.0E-6,'hCoV-19/Brazil/SP-L1-CAMPI36/2020|EPI_ISL_476167|2020-04-14|B.1.1.28':1.0E-6)[&bootstrap=0]:2.5E-5)[&bootstrap=0]:1.0E-6)[&bootstrap=0]:1.0E-6,'hCoV-19/Brazil/SP-607/2020|EPI_ISL_471549|2020-04-13|B.1.1.28':6.7E-5)[&bootstrap=0]:1.0E-6,'hCoV-19/Brazil/SP-182/2020|EPI_ISL_523977|2020-04-10|B.1.1.28':6.7E-5)[&bootstrap=0]:1.0E-6,'hCoV-19/Brazil/SP-HIAE-ID20/2020|EPI_ISL_861885|2020-09-09|B.1.1.10':4.32E-4)[&bootstrap=0]:1.0E-6,'hCoV-19/Brazil/SP-494/2020|EPI_ISL_574589|2020-04-26|B.1.1.28':6.6E-5)[&bootstrap=0]:3.4E-5,'hCoV-19/Brazil/MS-1256/2020|EPI_ISL_1040828|2020-10-05|B.1.1.28':1.66E-4)[&bootstrap=0]:3.2E-5,'hCoV-19/Brazil/SP-L26-CD547/2020|EPI_ISL_672725|2020-04-17|B.1.1.28':3.4E-5)[&bootstrap=0]:1.0E-6)[&bootstrap=0]:1.0E-6,('17-961/Brazil/PB-MONTEIRO|2020-12-03|B.1.1.28':2.0E-6,'64-960/Brazil/PB-MONTEIRO|2020-12-03|B.1.1.28':6.7E-5)[&bootstrap=99]:3.99E-4)[&bootstrap=0]:1.0E-6,('hCoV-19/Brazil/SP-575/2020|EPI_ISL_693203|2020-04-21|B.1.1.28':1.33E-4,'hCoV-19/Brazil/RS-19337/2020|EPI_ISL_831689|2020-08-03|B.1.1.28':1.33E-4)[&bootstrap=26]:2.0E-6)[&bootstrap=0]:1.0E-6)[&bootstrap=0]:1.0E-6,(((('hCoV-19/Brazil/SP-433/2020|EPI_ISL_603030|2020-07-11|B.1.1.28':3.4E-5,((('hCoV-19/Brazil/SP-1109/2020|EPI_ISL_977478|2020-08-10|B.1.1.28':3.4E-5,'hCoV-19/Brazil/SP-1166/2020|EPI_ISL_977485|2020-08-13|B.1.1.28':2.66E-4)[&bootstrap=43]:1.0E-6,'hCoV-19/Brazil/SP-1170/2020|EPI_ISL_977488|2020-08-13|B.1.1.28':9.9E-5)[&bootstrap=50]:1.0E-6,'hCoV-19/Brazil/SP-1156/2020|EPI_ISL_977480|2020-08-18|B.1.1.28':1.0E-4)[&bootstrap=87]:3.0E-6)[&bootstrap=76]:6.7E-5,'hCoV-19/Brazil/SP-975/2021|EPI_ISL_833165|2021-01-06|B.1.1.28':5.66E-4)[&bootstrap=17]:3.4E-5,((('hCoV-19/Brazil/PE-IAM356/2020|EPI_ISL_500875|2020-04-13|B.1.1.28':1.0E-6,'hCoV-19/Brazil/PE-IAM67/2020|EPI_ISL_500483|2020-04-08|B.1.1.28':3.5E-5)[&bootstrap=78]:1.0E-6,'hCoV-19/Brazil/PE-HIAE-ID50/2020|EPI_ISL_861914|2020-04-14|B.1.1.28':1.0E-6)[&bootstrap=76]:9.9E-5,('hCoV-19/Brazil/PE-IAM991/2020|EPI_ISL_572371|2020-05-06|B.1.1.28':1.0E-6,'hCoV-19/Brazil/PE-IAM1126/2020|EPI_ISL_572379|2020-05-07|B.1.1.28':2.0E-6)[&bootstrap=99]:2.03E-4)[&bootstrap=48]:6.6E-5)[&bootstrap=0]:1.0E-6,((((((('hCoV-19/Brazil/SP-1107/2020|EPI_ISL_977477|2020-09-29|B.1.1.143':3.1E-5,'hCoV-19/Brazil/RS-8679/2021|EPI_ISL_983869|2021-02-01|B.1.1.28':2.07E-4)[&bootstrap=12]:1.0E-6,'hCoV-19/Brazil/PA-IEC-177368/2021|EPI_ISL_918550|2021-01-11|B.1.1.143':1.67E-4)[&bootstrap=9]:1.0E-6,'68099/Brazil/RN-NATAL|2021-01-29|B.1.1.143':1.67E-4)[&bootstrap=17]:1.0E-6,((('hCoV-19/Brazil/SP-BT13044/2021|EPI_ISL_1000668|2021-01-23|B.1.1.143':0.001038,'hCoV-19/Brazil/SP-BT13065/2021|EPI_ISL_1000670|2021-01-24|B.1.1.143':5.08E-4)[&bootstrap=88]:6.6E-5,'hCoV-19/Brazil/SP-918/2020|EPI_ISL_837054|2020-12-09|B.1.1.143':2.33E-4)[&bootstrap=39]:1.0E-6,'hCoV-19/Brazil/SP-917/2020|EPI_ISL_837053|2020-12-07|B.1.1.143':6.6E-5)[&bootstrap=90]:9.9E-5)[&bootstrap=4]:1.0E-6,(((('hCoV-19/Brazil/SP-940/2020|EPI_ISL_861673|2020-11-04|B.1.1.143':3.1E-5,('hCoV-19/Brazil/SP-888/2020|EPI_ISL_755654|2020-12-11|B.1.1.143':2.0E-4,'hCoV-19/Brazil/SP-1004/2020|EPI_ISL_861682|2020-12-20|B.1.1.143':6.7E-5)[&bootstrap=88]:6.6E-5)[&bootstrap=43]:2.0E-6,('hCoV-19/Brazil/SP-908/2020|EPI_ISL_833157|2020-11-19|B.1.1.143':1.67E-4,(('hCoV-19/Brazil/AM-L84-CD2464/2020|EPI_ISL_1060908|2020-12-12|B.1.1.143':3.5E-5,'290657374/Brazil/BA-CAMACAN|10-02-2021|B.1.1.143':2.9E-4)[&bootstrap=24]:1.0E-6,'hCoV-19/Brazil/AM-L77-CD2294/2021|EPI_ISL_1060883|2021-01-04|B.1.1.143':1.06E-4)[&bootstrap=31]:1.0E-6)[&bootstrap=49]:1.09E-4)[&bootstrap=70]:6.6E-5,(('hCoV-19/Brazil/SP-935/2020|EPI_ISL_882660|2020-11-24|B.1.1.143':1.0E-6,'hCoV-19/Brazil/SP-1011/2021|EPI_ISL_882665|2021-01-05|B.1.1.143':2.66E-4)[&bootstrap=57]:2.0E-6,('hCoV-19/Brazil/SP-L98-CD87973/2021|EPI_ISL_1004236|2021-02-09|B.1.1.10':3.07E-4,'hCoV-19/Brazil/SP-913/2020|EPI_ISL_861669|2020-12-08|B.1.1.143':1.66E-4)[&bootstrap=29]:1.0E-6)[&bootstrap=42]:1.0E-6)[&bootstrap=50]:6.6E-5,(('hCoV-19/Brazil/SP-881/2020|EPI_ISL_755647|2020-12-08|B.1.1.143':6.6E-5,'20-960/Brazil/PB-CAMPINA_GRANDE|2020-12-03|B.1.1.143':6.7E-5)[&bootstrap=81]:1.0E-6,'46-960/Brazil/PB-JOAO_PESSOA|2020-12-04|B.1.1.143':3.4E-5)[&bootstrap=84]:9.9E-5)[&bootstrap=12]:1.0E-6)[&bootstrap=6]:1.0E-6,((('290586207/Brazil/BA-FLORESTA_AZUL|21-01-2021|B.1.1.143':3.4E-5,'290626324/Brazil/BA-ITAPITANGA|03-02-2021|B.1.1.143':3.0E-6)[&bootstrap=70]:1.0E-6,'290615914/Brazil/BA-FLORESTA_AZUL|31-01-2021|B.1.1.143':6.6E-5)[&bootstrap=69]:3.4E-5,'290672703/Brazil/BA-ITAJUIPE|15-02-2021|B.1.1.143':1.66E-4)[&bootstrap=63]:3.4E-5)[&bootstrap=53]:6.6E-5,(('hCoV-19/Brazil/SP-874/2020|EPI_ISL_755640|2020-12-03|B.1.1.28':5.02E-4,'hCoV-19/Brazil/SP-1246/2021|EPI_ISL_1040823|2021-01-29|B.1.1.28':3.98E-4)[&bootstrap=49]:2.99E-4,('hCoV-19/Brazil/SP-1395/2021|EPI_ISL_984248|2021-01-11|B.1.1.91':2.34E-4,('hCoV-19/Brazil/AM-20892224RM/2020|EPI_ISL_1068223|2020-12-21|B.1.1.28':2.37E-4,(((((('hCoV-19/Brazil/RS-00613/2020|EPI_ISL_770565|2020-11-25|P.2':9.9E-5,('hCoV-19/Brazil/AM-L70-CD1728/2020|EPI_ISL_804829|2020-12-18|P.2':3.5E-5,'hCoV-19/Brazil/AM-L84-CD2363/2020|EPI_ISL_1060882|2020-12-21|B.1.1.28':1.0E-6)[&bootstrap=99]:6.9E-5)[&bootstrap=84]:2.0E-6,('hCoV-19/Brazil/PA-IEC176228/2020|EPI_ISL_848608|2020-08-11|P.2':3.3E-5,'hCoV-19/Brazil/PA-IEC-177358/2021|EPI_ISL_918547|2021-01-06|P.2':2.69E-4)[&bootstrap=62]:3.4E-5)[&bootstrap=96]:1.99E-4,(('hCoV-19/Brazil/BA-85/2021|EPI_ISL_1068368|2021-01-26|P.2':2.69E-4,'290590919/Brazil/BA-ITABUNA|23-01-2021|P.2':6.7E-5)[&bootstrap=26]:1.0E-6,(((('290579026/Brazil/BA-ITAPITANGA|20-01-2021|P.2':1.0E-6,'290644005/Brazil/BA-ITAPITANGA|08-02-2021|P.2':2.0E-6)[&bootstrap=87]:6.6E-5,'290632117/Brazil/BA-MARAU|04-02-2021|P.2':2.0E-6)[&bootstrap=3]:1.0E-6,((((('290584151/Brazil/BA-BUERAREMA|21-01-2021|P.2':3.3E-5,('290601204/Brazil/BA-ITABUNA|26-01-2021|P.2':6.7E-5,'290626412/Brazil/BA-ITABUNA|03-02-2021|P.2':9.9E-5)[&bootstrap=54]:1.0E-6)[&bootstrap=51]:1.0E-6,'290645186/Brazil/BA-JUSSARI|08-02-2021|P.2':1.33E-4)[&bootstrap=84]:3.4E-5,'290641625/Brazil/BA-ITABUNA|07-02-2021|P.2':1.33E-4)[&bootstrap=9]:1.0E-6,('290599895/Brazil/BA-CAMACAN|26-01-2021|P.2':1.0E-6,((('290602389/Brazil/BA-ILHEUS|27-01-2021|P.2':3.3E-5,'290641947/Brazil/BA-FLORESTA_AZUL|07-02-2021|P.2':1.97E-4)[&bootstrap=20]:1.0E-6,'290631042/Brazil/BA-ITABUNA|03-02-2021|P.2':1.33E-4)[&bootstrap=14]:3.0E-6,(('290615243/Brazil/BA-ITABUNA|31-01-2021|P.2':1.0E-6,'290634244/Brazil/BA-ITABUNA|04-02-2021|P.2':3.3E-5)[&bootstrap=76]:6.6E-5,('290615248/Brazil/BA-ITABUNA|31-01-2021|P.2':3.4E-5,'290635165/Brazil/BA-ITABUNA|04-02-2021|P.2':1.66E-4)[&bootstrap=77]:6.6E-5)[&bootstrap=11]:1.0E-6)[&bootstrap=0]:1.0E-6)[&bootstrap=0]:1.0E-6)[&bootstrap=58]:2.0E-6,((('290604026/Brazil/BA-ITABUNA|27-01-2021|P.2':2.0E-6,'290606685/Brazil/BA-ITACARE|28-01-2021|P.2':9.9E-5)[&bootstrap=66]:2.0E-6,'290655174/Brazil/BA-ILHEUS|10-02-2021|P.2':3.4E-5)[&bootstrap=47]:1.0E-6,('290608860/Brazil/BA-ITABUNA|28-01-2021|P.2':2.0E-6,'290646014/Brazil/BA-ITABUNA|08-02-2021|P.2':3.4E-5)[&bootstrap=37]:1.0E-6)[&bootstrap=60]:3.4E-5)[&bootstrap=12]:1.0E-6)[&bootstrap=0]:1.0E-6,(('290598242/Brazil/BA-ILHEUS|25-01-2021|P.2':1.0E-6,'290604809/Brazil/BA-ILHEUS|27-01-2021|P.2':2.0E-6)[&bootstrap=62]:3.4E-5,('290641629/Brazil/BA-ITABUNA|07-02-2021|P.2':1.0E-6,'290655584/Brazil/BA-ITABUNA|10-02-2021|P.2':1.0E-6)[&bootstrap=96]:9.9E-5)[&bootstrap=1]:1.0E-6)[&bootstrap=1]:1.0E-6)[&bootstrap=76]:6.6E-5)[&bootstrap=46]:2.0E-6,'10-1361/Brazil/PB-JOAO_PESSOA|2021-01-24|P.2':6.6E-5)[&bootstrap=2]:1.0E-6,(('hCoV-19/Brazil/SP-HIAE-ID12/2020|EPI_ISL_861877|2020-11-11|P.2':1.67E-4,(('hCoV-19/Brazil/PR-28602/2020|EPI_ISL_792646|2020-11-03|P.2':1.0E-6,(('290629922/Brazil/BA-ITABUNA|03-02-2021|P.2':1.0E-6,('290657955/Brazil/BA-ITABUNA|10-02-2021|P.2':6.7E-5,'290672110/Brazil/BA-CORDEIROS|14-02-2021|P.2':3.4E-5)[&bootstrap=82]:1.0E-6)[&bootstrap=79]:1.0E-6,'290630710/Brazil/BA-ITABUNA|03-02-2021|P.2':1.33E-4)[&bootstrap=100]:1.99E-4)[&bootstrap=61]:2.0E-6,'33-1018/Brazil/PB-RIO_TINTO|2020-12-10|P.2':3.3E-5)[&bootstrap=60]:9.9E-5)[&bootstrap=1]:1.0E-6,((('hCoV-19/Brazil/RJ-00540/2020|EPI_ISL_717924|2020-10-29|P.2':1.33E-4,('hCoV-19/Brazil/TO-1185/2020|EPI_ISL_943984|2020-10-26|P.2':8.34E-4,'hCoV-19/Brazil/DF-1028R1/2020|EPI_ISL_882657|2020-07-23|P.2':1.34E-4)[&bootstrap=63]:2.0E-6)[&bootstrap=62]:1.33E-4,(('hCoV-19/Brazil/SP-1410/2021|EPI_ISL_984261|2021-01-12|P.2':6.7E-5,'hCoV-19/Brazil/SP-902/2020|EPI_ISL_861668|2020-11-26|P.2':1.67E-4)[&bootstrap=26]:3.3E-5,'hCoV-19/Brazil/SP-1412/2021|EPI_ISL_984262|2021-01-04|P.2':3.01E-4)[&bootstrap=2]:1.0E-6)[&bootstrap=0]:1.0E-6,('hCoV-19/Brazil/RJ-00544/2020|EPI_ISL_717928|2020-10-27|P.2':9.9E-5,('hCoV-19/Brazil/RJ-00546/2020|EPI_ISL_717930|2020-10-27|P.2':2.0E-4,((('hCoV-19/Brazil/AM-20842980AA/2020|EPI_ISL_1068145|2020-12-09|P.2':2.0E-6,'hCoV-19/Brazil/AM-L81-CD2277/2020|EPI_ISL_1060919|2020-12-23|P.2':1.0E-6)[&bootstrap=61]:1.0E-6,('hCoV-19/Brazil/AM-L81-CD2453/2020|EPI_ISL_1060922|2020-12-31|P.2':1.0E-6,'hCoV-19/Brazil/AM-20843263MS/2020|EPI_ISL_1068153|2020-12-23|P.2':2.0E-6)[&bootstrap=58]:6.7E-5)[&bootstrap=100]:2.35E-4,'hCoV-19/Brazil/CE-IEC-177345/2021|EPI_ISL_918541|2021-01-04|P.2':1.68E-4)[&bootstrap=83]:1.0E-6)[&bootstrap=76]:1.0E-6)[&bootstrap=75]:3.4E-5)[&bootstrap=0]:1.0E-6)[&bootstrap=1]:1.0E-6)[&bootstrap=1]:1.0E-6,(((((((((((((('hCoV-19/Brazil/RJ-00568/2020|EPI_ISL_717952|2020-11-04|P.2':1.0E-6,(((((('hCoV-19/Brazil/SP-1076/2021|EPI_ISL_940628|2021-01-22|P.2':1.99E-4,('hCoV-19/Brazil/SP-1396/2021|EPI_ISL_984249|2021-01-11|P.2':2.33E-4,'hCoV-19/Brazil/SP-879/2020|EPI_ISL_755645|2020-12-08|P.2':2.31E-4)[&bootstrap=7]:2.0E-6)[&bootstrap=0]:2.0E-6,'15557/Brazil/RJ-BELFORD_ROXO|27-01-2021|P.2':2.0E-4)[&bootstrap=0]:6.6E-5,('hCoV-19/Brazil/SP-912/2020|EPI_ISL_836143|2020-12-07|P.2':1.0E-6,'15568/Brazil/RJ-RIO_DE_JANEIRO|03-02-2021|P.2':1.0E-4)[&bootstrap=80]:3.4E-5)[&bootstrap=0]:2.0E-6,'hCoV-19/Brazil/SP-1005/2021|EPI_ISL_861683|2021-01-04|P.2':1.67E-4)[&bootstrap=0]:1.0E-6,'hCoV-19/Brazil/SP-1041/2021|EPI_ISL_906072|2021-01-19|P.2':2.66E-4)[&bootstrap=0]:1.0E-6,'hCoV-19/Brazil/PA-IEC-177362/2021|EPI_ISL_918548|2021-01-07|P.2':6.7E-5)[&bootstrap=0]:1.0E-6)[&bootstrap=0]:1.0E-6,'hCoV-19/Brazil/CE-IEC-177340/2021|EPI_ISL_918537|2021-01-07|P.2':1.34E-4)[&bootstrap=0]:1.0E-6,'15562/Brazil/RJ-DUQUE_DE_CAXIAS|29-01-2021|P.2':1.34E-4)[&bootstrap=0]:1.0E-6,'15546/Brazil/RJ-RIO_DE_JANEIRO|22-01-2021|P.2':1.01E-4)[&bootstrap=0]:1.0E-6,'15556/Brazil/RJ-RIO_DE_JANEIRO|25-01-2021|P.2':3.4E-5)[&bootstrap=0]:1.0E-6,'34-1021/Brazil/PB-CABEDELO|2020-12-10|P.2':1.72E-4)[&bootstrap=0]:1.0E-6,'15570/Brazil/RJ-RIO_DE_JANEIRO|05-02-2021|P.2':1.0E-6)[&bootstrap=0]:1.0E-6,('15540/Brazil/RJ-RIO_DE_JANEIRO|19-01-2021|P.2':3.0E-6,'15561/Brazil/RJ-RIO_DE_JANEIRO|29-01-2021|P.2':1.01E-4)[&bootstrap=47]:3.4E-5)[&bootstrap=0]:2.0E-6,('15563/Brazil/RJ-RIO_DE_JANEIRO|29-01-2021|P.2':6.8E-5,'290655834/Brazil/BA-FLORESTA_AZUL|10-02-2021|P.2':1.66E-4)[&bootstrap=48]:6.6E-5)[&bootstrap=0]:1.0E-6,('15554/Brazil/RJ-BELFORD_ROXO|25-01-2021|P.2':3.0E-4,'15564/Brazil/RJ-NOVA_IGUACU|29-01-2021|P.2':1.66E-4)[&bootstrap=47]:3.3E-5)[&bootstrap=0]:1.0E-6,('290591423/Brazil/BA-ITABUNA|24-01-2021|P.2':1.0E-6,'290615214/Brazil/BA-ITABUNA|31-01-2021|P.2':6.7E-5)[&bootstrap=67]:6.7E-5)[&bootstrap=0]:1.0E-6,'290618277/Brazil/BA-JUSSARI|31-01-2021|P.2':2.01E-4)[&bootstrap=0]:1.0E-6,('hCoV-19/Brazil/AP-IEC-177402/2021|EPI_ISL_918559|2021-01-03|P.2':1.68E-4,'hCoV-19/Brazil/RS-00655/2020|EPI_ISL_770552|2020-11-25|P.2':3.4E-5)[&bootstrap=39]:2.0E-6)[&bootstrap=0]:3.0E-6,(((('hCoV-19/Brazil/RJ-00542/2020|EPI_ISL_717926|2020-10-26|P.2':1.0E-4,'hCoV-19/Brazil/RJ-00541/2020|EPI_ISL_717925|2020-10-09|P.2':1.0E-6)[&bootstrap=63]:3.4E-5,'hCoV-19/Brazil/RJ-00545/2020|EPI_ISL_717929|2020-10-27|P.2':1.99E-4)[&bootstrap=17]:6.6E-5,'66880/Brazil/RN-NATAL|2021-01-26|P.2':9.9E-5)[&bootstrap=0]:1.0E-6,(((('hCoV-19/Brazil/RJ-00565/2020|EPI_ISL_717949|2020-11-03|P.2':6.6E-5,('hCoV-19/Brazil/RS-8629/2021|EPI_ISL_983864|2021-02-02|P.2':3.67E-4,'15558/Brazil/RJ-RIO_DE_JANEIRO|27-01-2021|P.2':2.0E-6)[&bootstrap=61]:1.0E-6)[&bootstrap=58]:6.6E-5,'15550/Brazil/RJ-RIO_DE_JANEIRO|25-01-2021|P.2':2.1E-4)[&bootstrap=16]:2.0E-6,(('hCoV-19/Brazil/AM-L70-CD1729/2020|EPI_ISL_804818|2020-12-17|B.1.1.28':1.0E-6,('15549/Brazil/RJ-RIO_DE_JANEIRO|25-01-2021|P.2':1.03E-4,'15553/Brazil/RJ-RIO_DE_JANEIRO|25-01-2021|P.2':3.99E-4)[&bootstrap=36]:3.4E-5)[&bootstrap=0]:1.0E-6,('31-1369/Brazil/PB-QUEIMADAS|2021-01-26|P.2':1.66E-4,'15539/Brazil/RJ-NOVA_IGUACU|19-01-2021|P.2':3.4E-5)[&bootstrap=86]:1.66E-4)[&bootstrap=0]:1.0E-6)[&bootstrap=0]:1.0E-6,((((((('hCoV-19/Brazil/RS-31784/2020|EPI_ISL_832010|2020-10-14|P.2':1.0E-4,(((('hCoV-19/Brazil/PR-28601/2020|EPI_ISL_792645|2020-10-27|P.2':3.4E-5,('15536/Brazil/RJ-RIO_DE_JANEIRO|18-01-2021|P.2':1.0E-6,'15537/Brazil/RJ-RIO_DE_JANEIRO|18-01-2021|P.2':1.0E-6)[&bootstrap=100]:2.66E-4)[&bootstrap=48]:2.0E-6,'hCoV-19/Brazil/AM-1039/2021|EPI_ISL_906070|2021-01-18|P.2':3.32E-4)[&bootstrap=6]:1.0E-6,('hCoV-19/Brazil/SP-1010/2021|EPI_ISL_882668|2021-01-10|P.2':1.01E-4,'hCoV-19/Brazil/SP-984/2020|EPI_ISL_861677|2020-12-23|P.2':2.77E-4)[&bootstrap=82]:5.6E-5)[&bootstrap=2]:6.6E-5,'hCoV-19/Brazil/RS-00639/2020|EPI_ISL_770587|2020-11-25|P.2':3.65E-4)[&bootstrap=0]:1.0E-6)[&bootstrap=0]:1.0E-6,(((('hCoV-19/Brazil/RS-00629/2020|EPI_ISL_770578|2020-11-24|P.2':2.66E-4,('hCoV-19/Brazil/AM-21143316HC/2021|EPI_ISL_1068259|2021-01-04|P.2':1.34E-4,'hCoV-19/Brazil/TO-1187R2/2020|EPI_ISL_943986|2020-12-22|P.2':6.7E-5)[&bootstrap=66]:1.0E-6)[&bootstrap=47]:2.0E-6,'hCoV-19/Brazil/CE-IEC-177341/2021|EPI_ISL_918538|2021-01-07|P.2':1.68E-4)[&bootstrap=0]:1.0E-6,((('hCoV-19/Brazil/RS-00642/2020|EPI_ISL_770589|2020-11-25|P.2':2.33E-4,('hCoV-19/Brazil/RS-82920/2020|EPI_ISL_943607|2020-11-20|P.2':2.0E-6,'hCoV-19/Brazil/RS-82973/2020|EPI_ISL_943608|2020-11-18|P.2':3.37E-4)[&bootstrap=93]:2.0E-6)[&bootstrap=84]:3.4E-5,'hCoV-19/Brazil/RS-83356/2020|EPI_ISL_943604|2020-11-20|P.2':1.36E-4)[&bootstrap=12]:2.0E-6,'hCoV-19/Brazil/RS-00679/2020|EPI_ISL_770618|2020-11-27|P.2':1.99E-4)[&bootstrap=0]:1.0E-6)[&bootstrap=0]:1.0E-6,'hCoV-19/Brazil/RS-31800/2020|EPI_ISL_832013|2020-10-13|B.1.1.29':2.0E-6)[&bootstrap=0]:1.0E-6)[&bootstrap=0]:1.0E-6,(('hCoV-19/Brazil/RS-00614/2020|EPI_ISL_770566|2020-11-24|P.2':1.66E-4,((('hCoV-19/Brazil/SP-915/2020|EPI_ISL_836977|2020-12-08|P.2':2.0E-6,'hCoV-19/Brazil/SP-1008/2021|EPI_ISL_882669|2021-01-11|P.2':1.0E-4)[&bootstrap=62]:6.6E-5,('hCoV-19/Brazil/RS-8584/2021|EPI_ISL_983863|2021-02-01|P.2':2.67E-4,(('hCoV-19/Brazil/RS-8648/2021|EPI_ISL_983867|2021-02-01|P.2':3.35E-4,('hCoV-19/Brazil/RS-83150/2020|EPI_ISL_943612|2020-11-19|P.2':1.38E-4,'hCoV-19/Brazil/PR-28607/2020|EPI_ISL_792651|2020-11-23|P.2':2.0E-6)[&bootstrap=45]:1.0E-6)[&bootstrap=47]:3.4E-5,('hCoV-19/Brazil/AM-21143607WL/2021|EPI_ISL_1068277|2021-01-13|P.2':1.0E-6,'hCoV-19/Brazil/AM-L81-CD2655/2021|EPI_ISL_1060909|2021-01-04|B.1.1.28':7.0E-5)[&bootstrap=95]:1.01E-4)[&bootstrap=27]:1.0E-6)[&bootstrap=32]:2.0E-6)[&bootstrap=14]:3.4E-5,'hCoV-19/Brazil/RS-00631/2020|EPI_ISL_779159|2020-11-25|P.2':1.33E-4)[&bootstrap=0]:1.0E-6)[&bootstrap=0]:3.0E-6,'40-960/Brazil/PB-JOAO_PESSOA|2020-12-03|P.2':3.4E-5)[&bootstrap=0]:1.0E-6)[&bootstrap=0]:1.0E-6,(((((((('hCoV-19/Brazil/BA-2/2020|EPI_ISL_756294|2020-10-26|P.2':1.0E-6,'hCoV-19/Brazil/SP-HIAE-ID07/2020|EPI_ISL_861872|2020-11-13|P.2':2.01E-4)[&bootstrap=76]:6.7E-5,(('hCoV-19/Brazil/PA-IEC-177049/2020|EPI_ISL_918529|2020-12-19|P.2':1.34E-4,'hCoV-19/USA/VA-DCLS-2497/2020|EPI_ISL_942395|2020-11-10|P.2':2.0E-6)[&bootstrap=40]:1.57E-4,'hCoV-19/Brazil/PR-28606/2020|EPI_ISL_792650|2020-11-23|P.2':1.02E-4)[&bootstrap=4]:1.0E-6)[&bootstrap=1]:1.0E-6,'hCoV-19/Brazil/RS-83139/2020|EPI_ISL_943610|2020-11-18|P.2':1.34E-4)[&bootstrap=0]:1.0E-6,'hCoV-19/Brazil/SP-HIAE-ID18/2020|EPI_ISL_861883|2020-11-22|P.2':1.01E-4)[&bootstrap=0]:1.0E-6,('hCoV-19/Brazil/RS-00616/2020|EPI_ISL_770568|2020-11-25|P.2':3.0E-6,'hCoV-19/Brazil/RS-00601/2020|EPI_ISL_779155|2020-11-23|P.2':1.0E-6)[&bootstrap=55]:6.7E-5)[&bootstrap=0]:1.0E-6,'16-1249/Brazil/PB-JOAO_PESSOA|2021-01-09|P.2':2.0E-4)[&bootstrap=0]:2.0E-6,'hCoV-19/Brazil/RJ-00539/2020|EPI_ISL_717923|2020-11-05|B.1.1.28':1.02E-4)[&bootstrap=0]:1.0E-6,'290591422/Brazil/BA-ITABUNA|24-01-2021|P.2':1.66E-4)[&bootstrap=0]:3.0E-6)[&bootstrap=0]:3.4E-5,((((((('hCoV-19/Brazil/AP-IEC-177386/2020|EPI_ISL_918553|2020-12-08|P.2':3.4E-5,'66846/Brazil/RN-NATAL|2021-01-26|P.2':1.0E-4)[&bootstrap=49]:3.4E-5,('66834/Brazil/RN-NATAL|2021-01-26|P.2':1.0E-6,'66852/Brazil/RN-NATAL|2021-01-26|P.2':6.7E-5)[&bootstrap=99]:1.66E-4)[&bootstrap=3]:1.0E-6,('66875/Brazil/RN-NATAL|2021-01-26|P.2':1.0E-6,('68062/Brazil/RN-NATAL|2021-01-29|P.2':6.7E-5,'68066/Brazil/RN-NATAL|2021-01-29|P.2':1.33E-4)[&bootstrap=59]:1.0E-6)[&bootstrap=61]:3.3E-5)[&bootstrap=1]:1.0E-6,('66878/Brazil/RN-NATAL|2021-01-26|P.2':2.0E-6,'68115/Brazil/RN-NATAL|2021-01-28|P.2':1.01E-4)[&bootstrap=2]:1.0E-6)[&bootstrap=1]:1.0E-6,('66870/Brazil/RN-NATAL|2021-01-26|P.2':2.0E-6,'66883/Brazil/RN-NATAL|2021-01-26|P.2':2.66E-4)[&bootstrap=11]:1.0E-6)[&bootstrap=43]:6.6E-5,'31-1263/Brazil/PB-CAMPINA_GRANDE|2021-01-11|P.2':2.66E-4)[&bootstrap=26]:1.0E-6,(('44-1282/Brazil/PB-AREIA|2021-01-13|P.2':1.0E-4,'290579264/Brazil/BA-ITABUNA|20-01-2021|P.2':2.0E-6)[&bootstrap=37]:3.4E-5,'290671907/Brazil/BA-ITABUNA|14-02-2021|P.2':2.0E-6)[&bootstrap=14]:3.4E-5)[&bootstrap=27]:3.3E-5)[&bootstrap=0]:1.0E-6,(((((('hCoV-19/Brazil/RS-00605/2020|EPI_ISL_770557|2020-11-24|P.2':1.33E-4,'15548/Brazil/RJ-RIO_DE_JANEIRO|25-01-2021|P.2':1.33E-4)[&bootstrap=26]:3.4E-5,'hCoV-19/Brazil/RS-00632/2020|EPI_ISL_770580|2020-11-25|P.2':1.0E-4)[&bootstrap=0]:3.4E-5,((('hCoV-19/Brazil/PB-29647/2020|EPI_ISL_792635|2020-11-10|P.2':2.36E-4,'hCoV-19/Brazil/SP-986/2020|EPI_ISL_861679|2020-12-28|P.2':2.14E-4)[&bootstrap=27]:1.0E-6,'290633180/Brazil/BA-PAU_BRASIL|04-02-2021|P.2':3.32E-4)[&bootstrap=2]:5.2E-5,(('66853/Brazil/RN-NATAL|2021-01-26|P.2':9.9E-5,'66867/Brazil/RN-NATAL|2021-01-26|P.2':1.33E-4)[&bootstrap=60]:3.4E-5,'68580/Brazil/RN-NATAL|2021-02-01|P.2':2.0E-4)[&bootstrap=50]:6.6E-5)[&bootstrap=0]:2.0E-6)[&bootstrap=0]:1.0E-6,((('hCoV-19/Brazil/PA-IEC176585/2020|EPI_ISL_848560|2020-10-19|P.2':1.0E-6,('hCoV-19/Brazil/AM-IEC-177289/2020|EPI_ISL_918534|2020-12-21|P.2':2.02E-4,'hCoV-19/Brazil/PA-IEC-177356/2021|EPI_ISL_918545|2021-01-06|P.2':2.35E-4)[&bootstrap=88]:3.4E-5)[&bootstrap=63]:3.4E-5,(((('hCoV-19/Brazil/SP-1397/2021|EPI_ISL_984250|2021-01-09|P.2':2.98E-4,'hCoV-19/Brazil/AP-IEC-177397/2021|EPI_ISL_918557|2021-01-02|P.2':6.7E-5)[&bootstrap=23]:1.0E-6,'hCoV-19/Brazil/AP-IEC-177409/2021|EPI_ISL_918561|2021-01-10|P.2':3.02E-4)[&bootstrap=14]:2.0E-6,'hCoV-19/Brazil/AP-IEC-177400/2021|EPI_ISL_918558|2021-01-02|P.2':2.01E-4)[&bootstrap=10]:1.0E-6,'hCoV-19/Brazil/PB-23855-R2/2020|EPI_ISL_792562|2020-10-13|P.2':3.4E-5)[&bootstrap=32]:1.0E-6)[&bootstrap=49]:6.6E-5,('15544/Brazil/RJ-RIO_DE_JANEIRO|21-01-2021|P.2':6.7E-5,'15569/Brazil/RJ-MAGE|05-02-2021|P.2':6.7E-5)[&bootstrap=97]:2.33E-4)[&bootstrap=0]:1.0E-6)[&bootstrap=0]:1.0E-6,((((('hCoV-19/Brazil/RJ-00547/2020|EPI_ISL_717931|2020-10-27|P.2':3.4E-5,('hCoV-19/Brazil/RJ-00536/2020|EPI_ISL_717921|2020-10-26|P.2':1.0E-6,'hCoV-19/Brazil/GO-1190R2/2020|EPI_ISL_943989|2020-12-18|P.2':1.66E-4)[&bootstrap=50]:1.0E-6)[&bootstrap=46]:6.6E-5,('hCoV-19/Brazil/SP-1404/2021|EPI_ISL_984255|2021-01-04|P.2':1.99E-4,(('hCoV-19/Brazil/CE-IEC-177339/2020|EPI_ISL_918536|2020-04-15|P.2':2.01E-4,'15560/Brazil/RJ-RIO_DE_JANEIRO|29-01-2021|P.2':1.33E-4)[&bootstrap=33]:1.0E-6,('290616337/Brazil/BA-ITABUNA|01-02-2021|P.2':1.0E-6,'290632207/Brazil/BA-ITABUNA|04-02-2021|P.2':1.0E-6)[&bootstrap=88]:3.4E-5)[&bootstrap=31]:1.0E-6)[&bootstrap=47]:2.0E-6)[&bootstrap=31]:2.0E-6,(((('66868/Brazil/RN-NATAL|2021-01-26|P.2':1.0E-6,'68508/Brazil/RN-NATAL|2021-02-01|P.2':6.7E-5)[&bootstrap=13]:1.0E-6,'68107/Brazil/RN-NATAL|2021-01-29|P.2':1.0E-6)[&bootstrap=13]:1.0E-6,('68109/Brazil/RN-NATAL|2021-01-29|P.2':1.0E-6,'68497/Brazil/RN-NATAL|2021-02-01|P.2':1.0E-6)[&bootstrap=19]:1.0E-6)[&bootstrap=39]:1.0E-6,('68507/Brazil/RN-NATAL|2021-02-01|P.2':6.7E-5,'68757/Brazil/RN-NATAL|2021-02-01|P.2':1.0E-6)[&bootstrap=45]:1.0E-6)[&bootstrap=99]:2.0E-4)[&bootstrap=6]:1.0E-6,(((((('hCoV-19/Brazil/SP-HIAE-ID22/2020|EPI_ISL_861887|2020-11-16|P.2':1.0E-6,'07-1353/Brazil/PB-CABEDELO|2021-01-23|P.2':2.33E-4)[&bootstrap=62]:2.0E-6,'09-1017/Brazil/PB-SAO_JOSE_DO_BREJO_DO_CRUZ|2020-12-09|P.2':1.33E-4)[&bootstrap=88]:1.33E-4,'hCoV-19/Brazil/SP-BT13024/2021|EPI_ISL_1000677|2021-01-22|P.2':5.03E-4)[&bootstrap=42]:3.3E-5,('17-1281/Brazil/PB-JOAO_PESSOA|2021-01-13|P.2':9.9E-5,(('25-1263/Brazil/PB-QUEIMADAS|2021-01-12|P.2':3.4E-5,'68568/Brazil/RN-NATAL|2021-02-01|P.2':1.0E-6)[&bootstrap=45]:1.0E-6,'36-1369/Brazil/PB-RIO_TINTO|2021-01-27|P.2':1.01E-4)[&bootstrap=53]:1.0E-6)[&bootstrap=75]:6.7E-5)[&bootstrap=38]:2.0E-6,'hCoV-19/Brazil/SP-892/2020|EPI_ISL_861675|2020-12-16|P.2':9.9E-5)[&bootstrap=36]:1.0E-6,'hCoV-19/Brazil/PA-IEC-177357/2021|EPI_ISL_918546|2021-01-05|P.2':1.34E-4)[&bootstrap=35]:2.0E-6)[&bootstrap=0]:1.0E-6,(('hCoV-19/Brazil/RJ-00573/2020|EPI_ISL_717957|2020-11-05|P.2':1.0E-6,(((('hCoV-19/Brazil/SP-911/2020|EPI_ISL_833158|2020-11-30|P.2':1.67E-4,('hCoV-19/Brazil/SP-1215/2021|EPI_ISL_977489|2021-01-28|P.2':1.67E-4,'hCoV-19/Brazil/SP-876/2020|EPI_ISL_755642|2020-12-05|P.2':1.99E-4)[&bootstrap=24]:2.0E-6)[&bootstrap=31]:3.9E-5,'hCoV-19/Brazil/AM-L84-CD2669/2020|EPI_ISL_1060921|2020-12-02|P.2':1.38E-4)[&bootstrap=25]:2.7E-5,'hCoV-19/Brazil/SP-887/2020|EPI_ISL_755653|2020-12-12|P.2':1.01E-4)[&bootstrap=29]:1.0E-6,'41-1369/Brazil/PB-CAMPINA_GRANDE|2021-01-26|P.2':1.99E-4)[&bootstrap=35]:3.0E-6)[&bootstrap=41]:3.4E-5,('hCoV-19/Brazil/AM-996/2020|EPI_ISL_833175|2020-12-22|P.2':2.0E-6,('hCoV-19/Brazil/AM-L71-CD1742/2020|EPI_ISL_804816|2020-12-22|P.2':1.0E-6,'hCoV-19/Brazil/AM-L70-CD1719/2020|EPI_ISL_804827|2020-12-15|P.2':1.0E-6)[&bootstrap=93]:1.0E-6)[&bootstrap=91]:1.67E-4)[&bootstrap=1]:1.0E-6)[&bootstrap=0]:1.0E-6)[&bootstrap=0]:1.0E-6,((('hCoV-19/Brazil/RJ-00555/2020|EPI_ISL_717939|2020-10-29|P.2':2.0E-6,'68749/Brazil/RN-NATAL|2021-02-01|P.2':3.34E-4)[&bootstrap=90]:1.66E-4,((('hCoV-19/Brazil/RJ-00564/2020|EPI_ISL_717948|2020-11-03|P.2':6.6E-5,'15555/Brazil/RJ-RIO_DE_JANEIRO|25-01-2021|P.2':3.0E-6)[&bootstrap=88]:6.6E-5,(('290615277/Brazil/BA-ITABUNA|31-01-2021|P.2':1.0E-4,'290656998/Brazil/BA-ITABUNA|10-02-2021|P.2':6.6E-5)[&bootstrap=97]:1.0E-6,'290619370/Brazil/BA-ITABUNA|31-01-2021|P.2':3.4E-5)[&bootstrap=98]:1.99E-4)[&bootstrap=38]:1.0E-6,'hCoV-19/Brazil/RJ-00571/2020|EPI_ISL_717955|2020-11-05|P.2':1.66E-4)[&bootstrap=37]:3.4E-5)[&bootstrap=1]:1.0E-6,(((('hCoV-19/Brazil/RJ-00566/2020|EPI_ISL_717950|2020-11-03|P.2':3.4E-5,('hCoV-19/Brazil/AL-30270/2020|EPI_ISL_792642|2020-12-04|P.2':3.5E-5,'15551/Brazil/RJ-RIO_DE_JANEIRO|25-01-2021|P.2':3.4E-5)[&bootstrap=37]:1.0E-6)[&bootstrap=29]:1.0E-6,'31-1253/Brazil/PB-CABEDELO|2021-01-10|P.2':3.0E-6)[&bootstrap=14]:1.0E-6,(('20-1353/Brazil/PB-SAPE|2021-01-25|P.2':1.0E-6,'25-1329/Brazil/PB-SAPE|2021-01-21|P.2':3.0E-6)[&bootstrap=95]:2.0E-6,'23-1353/Brazil/PB-BAYEUX|2021-01-25|P.2':1.33E-4)[&bootstrap=71]:1.0E-4)[&bootstrap=6]:1.0E-6,('40-1330/Brazil/PB-BAYEUX|2021-01-21|P.2':3.4E-5,'68501/Brazil/RN-NATAL|2021-02-01|P.2':3.65E-4)[&bootstrap=6]:1.0E-6)[&bootstrap=48]:6.6E-5)[&bootstrap=0]:1.0E-6)[&bootstrap=0]:1.0E-6)[&bootstrap=0]:1.0E-6,(('hCoV-19/Brazil/RJ-00554/2020|EPI_ISL_717938|2020-10-29|P.2':1.0E-4,('hCoV-19/Brazil/RJ-00558/2020|EPI_ISL_717942|2020-11-03|P.2':3.4E-5,'hCoV-19/Brazil/SP-BT12896/2021|EPI_ISL_1000675|2021-01-16|P.2':6.8E-5)[&bootstrap=1]:1.0E-6)[&bootstrap=0]:1.0E-6,('290582942/Brazil/BA-PAU_BRASIL|21-01-2021|P.2':2.99E-4,((('hCoV-19/Brazil/RJ-00553/2020|EPI_ISL_717937|2020-10-29|P.2':2.0E-6,'10-1017/Brazil/PB-SOSSEGO|2020-12-09|P.2':6.7E-5)[&bootstrap=27]:1.0E-6,(('hCoV-19/Brazil/AM-L81-CD2458/2020|EPI_ISL_1060905|2020-12-23|P.2':1.0E-6,'44-1353/Brazil/PB-JOAO_PESSOA|2021-01-25|P.2':2.34E-4)[&bootstrap=70]:2.0E-6,'15538/Brazil/RJ-NOVA_IGUACU|18-01-2021|P.2':1.0E-4)[&bootstrap=49]:1.0E-6)[&bootstrap=89]:1.99E-4,(('hCoV-19/Brazil/RJ-00563/2020|EPI_ISL_717947|2020-11-03|P.2':1.0E-6,'hCoV-19/Brazil/RJ-00572/2020|EPI_ISL_717956|2020-11-05|P.2':1.0E-6)[&bootstrap=88]:1.66E-4,(('15545/Brazil/RJ-RIO_DE_JANEIRO|22-01-2021|P.2':2.34E-4,'290581924/Brazil/BA-ITAJUIPE|20-01-2021|P.2':1.33E-4)[&bootstrap=50]:3.4E-5,('15543/Brazil/RJ-RIO_DE_JANEIRO|21-01-2021|P.2':6.7E-5,('05-1021/Brazil/PB-ALAGOA_GRANDE|2020-12-10|P.2':1.67E-4,('15541/Brazil/RJ-RIO_DE_JANEIRO|19-01-2021|P.2':6.7E-5,('hCoV-19/Brazil/AM-20143423LL/2020|EPI_ISL_1068115|2020-12-28|P.2':1.02E-4,('hCoV-19/Brazil/AM-L87-CD2415/2020|EPI_ISL_1061032|2020-12-16|P.2':1.0E-6,'hCoV-19/Brazil/AM-L81-CD2435/2020|EPI_ISL_1060917|2020-12-21|P.2':1.0E-6)[&bootstrap=93]:1.35E-4)[&bootstrap=67]:1.0E-6)[&bootstrap=49]:1.0E-6)[&bootstrap=44]:1.0E-6)[&bootstrap=37]:3.4E-5)[&bootstrap=25]:1.0E-6)[&bootstrap=24]:2.0E-6)[&bootstrap=25]:1.0E-6)[&bootstrap=1]:3.0E-6)[&bootstrap=0]:1.0E-6)[&bootstrap=0]:1.0E-6)[&bootstrap=0]:1.0E-6)[&bootstrap=0]:1.0E-6)[&bootstrap=18]:6.6E-5)[&bootstrap=63]:1.39E-4)[&bootstrap=54]:9.3E-5)[&bootstrap=72]:1.65E-4)[&bootstrap=2]:2.0E-6)[&bootstrap=0]:1.0E-6)[&bootstrap=0]:1.0E-6)[&bootstrap=0]:3.0E-6)[&bootstrap=0]:2.0E-6)[&bootstrap=0]:1.0E-6)[&bootstrap=0]:3.0E-6)[&bootstrap=0]:3.0E-6)[&bootstrap=0]:1.0E-6)[&bootstrap=0]:1.0E-6)[&bootstrap=0]:1.0E-6)[&bootstrap=0]:2.0E-6)[&bootstrap=0]:1.0E-6)[&bootstrap=0]:1.0E-6)[&bootstrap=12]:6.6E-5)[&bootstrap=0]:1.0E-6)[&bootstrap=0]:1.0E-6)[&bootstrap=87]:6.6E-5):6.6E-5,'hCoV-19/Wuhan/Hu-1/2019|EPI_ISL_402125|2019-12-31|B':6.6E-5);
  TREE N9_TREE_FIG1 = ('hCoV-19/Wuhan/Hu-1/2019|EPI_ISL_402125|2019-12-31':1.0E-4,((((((((((('hCoV-19/Brazil/AM-L70-71-CD1726/2020|EPI_ISL_1060925|2020-12-17':1.0E-6,'hCoV-19/Brazil/AM-L70-CD1726/2020|EPI_ISL_804828|2020-12-17':1.0E-6)[&bootstrap=75]:3.5E-5,'hCoV-19/Brazil/AM-20842781AF/2020|EPI_ISL_1068140|2020-11-27':1.0E-6)[&bootstrap=97]:1.02E-4,'hCoV-19/Brazil/PA-IEC-177044/2020|EPI_ISL_918524|2020-12-09':4.2E-5)[&bootstrap=97]:1.27E-4,('hCoV-19/Brazil/PA-IEC-177045/2020|EPI_ISL_918525|2020-12-09':1.35E-4,'hCoV-19/Brazil/PI-1055/2021|EPI_ISL_940613|2021-01-19':3.7E-4)[&bootstrap=99]:1.23E-4)[&bootstrap=91]:8.1E-5,'hCoV-19/Brazil/SP-1750/2021|EPI_ISL_1079159|2021-02-03':6.4E-4)[&bootstrap=56]:1.0E-6,(((('hCoV-19/Brazil/BA-37.1/2020|EPI_ISL_1068351|2020-11-12':1.0E-6,'hCoV-19/Brazil/BA-47.1/2020|EPI_ISL_1068361|2020-11-14':1.0E-6)[&bootstrap=87]:1.0E-6,('hCoV-19/Brazil/BA-37/2020|EPI_ISL_978522|2020-11-12':1.0E-6,'hCoV-19/Brazil/BA-47/2020|EPI_ISL_978532|2020-11-14':1.0E-6)[&bootstrap=87]:1.0E-6)[&bootstrap=98]:1.0E-4,('290591911/Brazil/BA-FLORESTA_AZUL|24-01-2021':1.34E-4,'290597356/Brazil/BA-BUERAREMA|26-01-2021':4.04E-4)[&bootstrap=36]:1.0E-6)[&bootstrap=35]:1.0E-6,(((('hCoV-19/Ireland/MO-NVRL-21IRL24242/2021|EPI_ISL_1117765|2021-02-10':1.0E-6,'hCoV-19/Ireland/D-NVRL-21IRL24248/2021|EPI_ISL_1117770|2021-02-10':1.0E-6)[&bootstrap=100]:1.7E-4,(('hCoV-19/Singapore/49/2021|EPI_ISL_833376|2021-01-12':1.0E-6,'hCoV-19/Singapore/57/2021|EPI_ISL_833384|2021-01-12':1.0E-6)[&bootstrap=87]:6.7E-5,'hCoV-19/USA/MA-Broad_CRSP-00375/2021|EPI_ISL_976957|2021-01-08':1.01E-4)[&bootstrap=64]:3.3E-5)[&bootstrap=15]:1.0E-6,((('hCoV-19/Brazil/SP-1606/2021|EPI_ISL_1123375|2021-01-06':1.0E-6,('hCoV-19/Brazil/SP-883/2020|EPI_ISL_755649|2020-12-06':1.0E-4,(('hCoV-19/Brazil/SP-886/2020|EPI_ISL_755652|2020-12-09':1.0E-4,('hCoV-19/Brazil/SP-985/2020|EPI_ISL_861678|2020-12-22':6.9E-5,'hCoV-19/Brazil/SP-1398/2021|EPI_ISL_984251|2021-01-12':1.34E-4)[&bootstrap=36]:3.0E-5)[&bootstrap=19]:1.0E-6,('hCoV-19/Brazil/SP-1217/2021|EPI_ISL_977490|2021-01-27':2.7E-5,'hCoV-19/Brazil/SP-1405/2021|EPI_ISL_984256|2021-01-05':6.7E-5)[&bootstrap=11]:3.0E-6)[&bootstrap=9]:1.0E-6)[&bootstrap=20]:1.0E-6)[&bootstrap=30]:1.0E-6,'hCoV-19/Brazil/SP-931/2020|EPI_ISL_833163|2020-11-19':1.0E-6)[&bootstrap=48]:3.3E-5,'hCoV-19/Brazil/SP-HIAE-ID34/2020|EPI_ISL_861898|2020-11-14':1.0E-4)[&bootstrap=20]:1.0E-6)[&bootstrap=55]:3.3E-5,'hCoV-19/Brazil/SP-HIAE-ID35/2020|EPI_ISL_861899|2020-11-11':1.34E-4)[&bootstrap=58]:3.3E-5)[&bootstrap=73]:6.7E-5)[&bootstrap=65]:3.5E-5,'68569/Brazil/RN-NATAL|2021-02-01':4.7E-4)[&bootstrap=58]:4.0E-5,'hCoV-19/Brazil/RJ-00433/2020|EPI_ISL_717791|2020-11-04':2.75E-4)[&bootstrap=86]:1.57E-4,'hCoV-19/Brazil/SP-L12-CD28/2020|EPI_ISL_476221|2020-03-09':1.0E-6)[&bootstrap=51]:3.3E-5,'hCoV-19/Argentina/PAIS-A0001/2020|EPI_ISL_430793|2020-03-01':3.3E-5)[&bootstrap=63]:3.3E-5,('hCoV-19/Netherlands/Berlicum_1363564/2020|EPI_ISL_413565|2020-02-24':3.3E-5,'hCoV-19/Switzerland/GE-SNRCI-29933895/2020|EPI_ISL_413997|2020-02-26':3.3E-5)[&bootstrap=61]:1.0E-6)[&bootstrap=98]:1.34E-4,'hCoV-19/Sichuan/SC-PHCC1-022/2020|EPI_ISL_451345|2020-01-24':1.0E-6);
  TREE P7_TREE_FIG1 = ('hCoV-19/Wuhan/Hu-1/2019|EPI_ISL_402125|2019-12-31':3.35E-4,(((((((((('hCoV-19/Netherlands/NH-RIVM-11503/2021|EPI_ISL_1014436|2021-01-29':1.0E-4,'hCoV-19/Brazil/SP-1711/2021|EPI_ISL_1121317|2021-02-09':3.03E-4)[&bootstrap=73]:1.0E-6,'hCoV-19/Brazil/SP-882/2020|EPI_ISL_755648|2020-12-08':1.34E-4)[&bootstrap=51]:1.0E-6,('hCoV-19/Brazil/SP-870/2020|EPI_ISL_776766|2020-11-26':3.3E-5,'hCoV-19/Brazil/SP-HIAE-ID37/2020|EPI_ISL_861901|2020-07-31':1.0E-6)[&bootstrap=64]:3.3E-5)[&bootstrap=87]:6.7E-5,'hCoV-19/Brazil/SP-1402/2021|EPI_ISL_984253|2021-01-04':1.67E-4)[&bootstrap=63]:3.3E-5,(('hCoV-19/Brazil/RS-00622/2020|EPI_ISL_770573|2020-11-23':3.3E-5,'hCoV-19/Brazil/RS-00652/2020|EPI_ISL_770597|2020-11-25':3.3E-5)[&bootstrap=59]:1.0E-6,'hCoV-19/Brazil/RS-00657/2020|EPI_ISL_770601|2020-11-25':1.34E-4)[&bootstrap=86]:6.7E-5)[&bootstrap=15]:1.0E-6,(((('hCoV-19/Brazil/SP-875/2020|EPI_ISL_755641|2020-12-01':6.7E-5,('hCoV-19/Brazil/RS-00658/2020|EPI_ISL_779162|2020-11-26':1.0E-6,'hCoV-19/Brazil/RS-83041/2020|EPI_ISL_943609|2020-11-20':1.0E-4)[&bootstrap=96]:1.0E-4)[&bootstrap=5]:1.0E-6,'hCoV-19/Brazil/RS-00656/2020|EPI_ISL_770600|2020-11-26':3.3E-5)[&bootstrap=1]:1.0E-6,(((('hCoV-19/England/MILK-C0BAB0/2020|EPI_ISL_760963|2020-12-05':6.7E-5,'hCoV-19/Japan/IC-0524/2020|EPI_ISL_779207|2020-12-28':1.68E-4)[&bootstrap=50]:1.0E-6,('hCoV-19/Brazil/PB-29645/2020|EPI_ISL_792633|2020-11-09':3.3E-5,11-1018:3.3E-5)[&bootstrap=64]:3.3E-5)[&bootstrap=9]:1.0E-6,04-1263:1.34E-4)[&bootstrap=22]:1.0E-6,(('hCoV-19/Brazil/PB-29642/2020|EPI_ISL_792631|2020-11-09':3.3E-5,03-1273:6.7E-5)[&bootstrap=48]:1.0E-6,('hCoV-19/Brazil/SP-HIAE-ID08/2020|EPI_ISL_861873|2020-12-11':3.3E-5,'hCoV-19/Brazil/SP-HIAE-ID21/2020|EPI_ISL_861886|2020-11-24':1.0E-6)[&bootstrap=100]:2.01E-4)[&bootstrap=13]:1.0E-6)[&bootstrap=54]:3.3E-5)[&bootstrap=0]:1.0E-6,(('hCoV-19/Brazil/RS-00603/2020|EPI_ISL_770555|2020-11-23':6.7E-5,(('hCoV-19/Brazil/RS-00666/2020|EPI_ISL_770608|2020-11-26':3.3E-5,'hCoV-19/Brazil/RS-00667/2020|EPI_ISL_770609|2020-11-26':6.7E-5)[&bootstrap=87]:6.7E-5,('hCoV-19/Brazil/RS-00669/2020|EPI_ISL_770611|2020-11-26':6.7E-5,'hCoV-19/Brazil/RS-8711/2021|EPI_ISL_983868|2021-02-02':6.7E-5)[&bootstrap=52]:1.0E-6)[&bootstrap=63]:3.3E-5)[&bootstrap=9]:1.0E-6,(('hCoV-19/Brazil/RS-00654/2020|EPI_ISL_770599|2020-11-25':1.0E-6,'hCoV-19/Brazil/RS-00674/2020|EPI_ISL_770615|2020-11-27':1.0E-6)[&bootstrap=66]:3.3E-5,290646000:1.34E-4)[&bootstrap=13]:1.0E-6)[&bootstrap=1]:1.0E-6)[&bootstrap=9]:1.0E-6)[&bootstrap=63]:3.3E-5,('hCoV-19/Japan/IC-0445/2020|EPI_ISL_768654|2020-11-30':1.35E-4,'hCoV-19/Brazil/SP-1091/2020|EPI_ISL_977472|2020-08-08':1.0E-6)[&bootstrap=24]:1.0E-6)[&bootstrap=18]:1.0E-6,'hCoV-19/Brazil/SP-1142/2020|EPI_ISL_1039706|2020-10-08':1.0E-4)[&bootstrap=100]:2.01E-4,'hCoV-19/Brazil/SP-796/2020|EPI_ISL_735433|2020-07-01':6.7E-5)[&bootstrap=58]:1.0E-6,('hCoV-19/Brazil/SP-1134/2020|EPI_ISL_1039701|2020-09-25':1.67E-4,('hCoV-19/England/ALDP-BB31B3/2020|EPI_ISL_703236|2020-11-19':6.7E-5,'hCoV-19/Brazil/SP-884/2020|EPI_ISL_755650|2020-12-08':3.3E-5)[&bootstrap=100]:2.72E-4)[&bootstrap=60]:6.6E-5)[&bootstrap=90]:9.9E-5,'hCoV-19/Brazil/SP-486/2020|EPI_ISL_574583|2020-04-27':1.68E-4);
  TREE P1_TREE_FIG2 = (((((((((((((((((((((((((((((((((((((((((((((((((('hCoV-19/Brazil/AM-987/2020|EPI_ISL_833167|2020-12-16|P.1':1.0E-6,'hCoV-19/Brazil/AM-L70-CD1716/2020|EPI_ISL_804815|2020-12-16|P.1':1.0E-6)[&bootstrap=91]:1.33E-4,((((('hCoV-19/Brazil/SP-BT13035/2021|EPI_ISL_1000671|2021-01-22|P.1':2.0E-6,'hCoV-19/Brazil/SP-BT13022/2021|EPI_ISL_1000673|2021-01-22|P.1':2.0E-6)[&bootstrap=32]:2.44E-4,'66877/Brazil/RN-NATAL|2021-01-26|P.1':2.9E-4)[&bootstrap=31]:3.68E-4,'hCoV-19/Brazil/RR-1089/2021|EPI_ISL_943972|2021-01-25|P.1':0.0011)[&bootstrap=9]:2.4E-5,'hCoV-19/Brazil/AM-L70-CD1718/2020|EPI_ISL_804819|2020-12-16|P.1':1.0E-6)[&bootstrap=0]:2.0E-6,'hCoV-19/Brazil/AM-20842882CA/2020|EPI_ISL_833137|2020-12-04|P.1':1.0E-6)[&bootstrap=0]:1.0E-6)[&bootstrap=0]:1.0E-6,(('hCoV-19/Brazil/RS-9116/2021|EPI_ISL_984619|2021-02-03|P.1':3.26E-4,'hCoV-19/Brazil/RR-1084/2021|EPI_ISL_943969|2021-01-25|P.1':1.6E-5)[&bootstrap=43]:3.0E-6,'hCoV-19/Brazil/AM-21843677AF/2021|EPI_ISL_1068283|2021-01-12|P.1':1.34E-4)[&bootstrap=5]:5.5E-5)[&bootstrap=0]:1.0E-6,('hCoV-19/Brazil/AM-L81-CD2652/2021|EPI_ISL_1060899|2021-01-04|P.1':1.4E-4,'03-1801/Brazil/AM-Manaus|2021-01-18|P.1':6.7E-5)[&bootstrap=58]:2.0E-6)[&bootstrap=0]:1.0E-6,'66876/Brazil/RN-NATAL|2021-01-26|P.1':3.4E-5)[&bootstrap=0]:1.0E-6,'290672020/Brazil/BA-ILHEUS|14-02-2021|P.1':1.0E-4)[&bootstrap=0]:1.0E-6,'08-1369/Brazil/PB-CONDE|2021-01-27|P.1':1.0E-6)[&bootstrap=0]:1.0E-6,'68116/Brazil/RN-NATAL|2021-01-28|P.1':3.4E-5)[&bootstrap=0]:1.0E-6,'66836/Brazil/RN-NATAL|2021-01-26|P.1':1.66E-4)[&bootstrap=0]:1.0E-6,'44-1254/Brazil/PB-INGA|2021-01-11|P.1':3.4E-5)[&bootstrap=0]:1.0E-6,(('66835/Brazil/RN-NATAL|2021-01-26|P.1':3.4E-5,('68597/Brazil/RN-NATAL|2021-02-01|P.1':6.7E-5,'68752/Brazil/RN-NATAL|2021-02-01|P.1':1.0E-6)[&bootstrap=84]:1.0E-6)[&bootstrap=85]:2.0E-6,'66844/Brazil/RN-NATAL|2021-01-26|P.1':1.0E-6)[&bootstrap=48]:3.4E-5)[&bootstrap=0]:1.0E-6,('hCoV-19/Brazil/AM-21143453RB/2021|EPI_ISL_1068267|2021-01-08|P.1':1.0E-6,('15567/Brazil/RJ-RIO_DE_JANEIRO|03-02-2021|P.1':2.94E-4,'15571/Brazil/RJ-RIO_DE_JANEIRO|05-02-2021|P.1':1.0E-6)[&bootstrap=84]:2.25E-4)[&bootstrap=0]:1.0E-6)[&bootstrap=0]:1.0E-6,('hCoV-19/Brazil/RS-8680/2021|EPI_ISL_983865|2021-02-01|P.1':2.35E-4,'hCoV-19/Brazil/AM-L81-CD2654/2021|EPI_ISL_1060890|2021-01-04|P.1':7.1E-5)[&bootstrap=56]:2.0E-6)[&bootstrap=0]:1.0E-6,('hCoV-19/Brazil/AM-L81-CD2471/2020|EPI_ISL_1060888|2020-12-28|P.1':1.04E-4,'hCoV-19/Brazil/AM-L81-CD2469/2020|EPI_ISL_1060898|2020-12-31|P.1':1.04E-4)[&bootstrap=30]:3.5E-5)[&bootstrap=0]:1.0E-6,('hCoV-19/Brazil/BA-49/2021|EPI_ISL_1067737|2021-01-26|P.1':3.0E-6,(('hCoV-19/Brazil/BA-52/2021|EPI_ISL_1067731|2021-01-26|P.1':2.69E-4,'hCoV-19/Brazil/BA-57/2021|EPI_ISL_1067736|2021-01-23|P.1':1.0E-6)[&bootstrap=24]:1.0E-6,'hCoV-19/Brazil/BA-50/2021|EPI_ISL_1067730|2021-01-26|P.1':1.0E-6)[&bootstrap=21]:1.0E-6)[&bootstrap=86]:6.8E-5)[&bootstrap=0]:1.0E-6,'hCoV-19/Brazil/AM-1064/2021|EPI_ISL_940618|2021-01-19|P.1':2.0E-6)[&bootstrap=0]:1.0E-6,'hCoV-19/Brazil/GO-1211/2021|EPI_ISL_1039694|2021-01-19|P.1':6.7E-5)[&bootstrap=0]:1.0E-6,'66842/Brazil/RN-NATAL|2021-01-26|P.1':2.0E-6)[&bootstrap=0]:1.0E-6,(('hCoV-19/Brazil/SP-1390/2021|EPI_ISL_981383|2021-01-20|P.1':3.4E-5,'290643068/Brazil/BA-ITABUNA|08-02-2021|P.1':1.33E-4)[&bootstrap=65]:6.7E-5,'hCoV-19/Brazil/BA-59/2021|EPI_ISL_1067732|2021-01-18|P.1':1.01E-4)[&bootstrap=81]:6.7E-5)[&bootstrap=0]:2.0E-6,'68495/Brazil/RN-NATAL|2021-02-01|P.1':6.7E-5)[&bootstrap=0]:1.0E-6,'hCoV-19/Brazil/AM-1070/2021|EPI_ISL_940624|2021-01-15|P.1':1.0E-4)[&bootstrap=0]:1.0E-6,((('hCoV-19/Brazil/GO-1203/2021|EPI_ISL_1039692|2021-01-19|P.1':3.4E-5,('hCoV-19/Brazil/BA-54/2021|EPI_ISL_1067729|2021-01-23|P.1':1.0E-6,('hCoV-19/Brazil/BA-55/2021|EPI_ISL_1067734|2021-01-23|P.1':1.0E-6,'hCoV-19/Brazil/BA-53/2021|EPI_ISL_1067733|2021-01-23|P.1':9.8E-5)[&bootstrap=64]:1.0E-6)[&bootstrap=82]:3.0E-6)[&bootstrap=60]:6.7E-5,('hCoV-19/Brazil/RS-9109/2021|EPI_ISL_984621|2021-02-03|P.1':6.8E-5,'hCoV-19/Brazil/AM-L81-CD2653/2021|EPI_ISL_1060915|2021-01-01|P.1':1.38E-4)[&bootstrap=32]:1.0E-6)[&bootstrap=46]:1.0E-6,'34-1379/Brazil/PB-JOAO_PESSOA|2021-01-27|P.1':3.4E-5)[&bootstrap=47]:3.4E-5)[&bootstrap=0]:5.9E-5,'hCoV-19/Brazil/AM-L70-CD1739/2020|EPI_ISL_804820|2020-12-21|P.1':2.0E-6)[&bootstrap=0]:1.0E-6,'hCoV-19/Brazil/AM-L70-CD1737/2020|EPI_ISL_804814|2020-12-21|P.1':1.0E-6)[&bootstrap=0]:1.0E-6,'hCoV-19/Brazil/AM-L84-CD2393/2020|EPI_ISL_1060894|2020-12-18|P.1':1.0E-6)[&bootstrap=0]:1.0E-6,'12-1801/Brazil/AM-Manaus|2021-01-18|P.1':1.0E-6)[&bootstrap=0]:1.0E-6,'hCoV-19/Brazil/BA-56/2021|EPI_ISL_1067735|2021-01-23|P.1':3.36E-4)[&bootstrap=0]:2.0E-6,'15565/Brazil/RJ-RIO_DE_JANEIRO|03-02-2021|P.1':1.0E-6)[&bootstrap=0]:1.0E-6,'68740/Brazil/RN-NATAL|2021-02-01|P.1':1.33E-4)[&bootstrap=0]:1.0E-6,'01-2601/Brazil/AM-Manaus|2021-01-26|P.1':6.8E-5)[&bootstrap=0]:1.0E-6,'hCoV-19/Brazil/SP-L98-CD87972/2021|EPI_ISL_1004235|2021-02-09|P.1':3.5E-5)[&bootstrap=0]:1.0E-6,'hCoV-19/Colombia/AMA-INS-VG-367/2021|EPI_ISL_956297|2021-01-04|P.1':3.5E-5)[&bootstrap=0]:1.0E-6,'hCoV-19/Brazil/AM-L70-CD1721/2020|EPI_ISL_804824|2020-12-17|P.1':2.0E-6)[&bootstrap=0]:1.0E-6,'hCoV-19/Brazil/AM-L77-CD2324/2021|EPI_ISL_1060896|2021-01-07|P.1':1.05E-4)[&bootstrap=0]:1.0E-6,'hCoV-19/Brazil/AM-L77-CD2297/2021|EPI_ISL_1060889|2021-01-04|P.1':1.74E-4)[&bootstrap=0]:1.0E-6,'hCoV-19/Brazil/SP-L98-CD87967/2021|EPI_ISL_1004233|2021-02-09|P.1':1.0E-6)[&bootstrap=0]:1.0E-6,'hCoV-19/Brazil/SP-L98-CD87586/2021|EPI_ISL_1004234|2021-01-25|P.1':1.04E-4)[&bootstrap=0]:1.0E-6,'hCoV-19/Brazil/AM-L77-CD2309/2021|EPI_ISL_1064736|2021-01-05|P.1':3.6E-5)[&bootstrap=0]:1.0E-6,'hCoV-19/Brazil/AM-L77-CD2298/2021|EPI_ISL_1060906|2021-01-04|P.1':1.0E-6)[&bootstrap=0]:1.0E-6,'hCoV-19/Brazil/AM-L81-CD2650/2021|EPI_ISL_1060911|2021-01-04|P.1':7.0E-5)[&bootstrap=0]:1.0E-6,'68751/Brazil/RN-NATAL|2021-02-01|P.1':2.0E-6)[&bootstrap=0]:1.0E-6,('68119/Brazil/RN-NATAL|2021-01-28|P.1':3.4E-5,'68506/Brazil/RN-NATAL|2021-02-01|P.1':1.34E-4)[&bootstrap=86]:1.0E-4)[&bootstrap=0]:1.0E-6,('hCoV-19/Brazil/AM-L77-CD2301/2021|EPI_ISL_1060897|2021-01-04|P.1':1.03E-4,'hCoV-19/Brazil/AM-L77-CD2299/2021|EPI_ISL_1064737|2021-01-04|P.1':1.0E-6)[&bootstrap=5]:3.0E-6)[&bootstrap=0]:1.0E-6,'hCoV-19/Brazil/AM-L77-CD2317/2021|EPI_ISL_1060892|2021-01-06|P.1':2.11E-4)[&bootstrap=0]:1.0E-6,'hCoV-19/Brazil/AM-L77-CD2302/2021|EPI_ISL_1060880|2021-01-04|P.1':1.0E-6)[&bootstrap=0]:1.0E-6,'hCoV-19/Brazil/AM-L77-CD2300/2021|EPI_ISL_1060895|2021-01-04|P.1':1.0E-6)[&bootstrap=0]:1.0E-6,'68113/Brazil/RN-NATAL|2021-01-29|P.1':1.0E-6)[&bootstrap=0]:1.0E-6,'05-1329/Brazil/PB-JOAO_PESSOA|2021-01-21|P.1':2.0E-6)[&bootstrap=0]:1.0E-6,((((('hCoV-19/Brazil/AM-1061/2021|EPI_ISL_940616|2021-01-19|P.1':1.0E-4,'hCoV-19/Brazil/RR-1085/2021|EPI_ISL_943970|2021-01-25|P.1':6.7E-5)[&bootstrap=0]:2.0E-6,'01-1801/Brazil/AM-Manaus|2021-01-18|P.1':2.0E-6)[&bootstrap=0]:3.0E-6,'hCoV-19/Brazil/AM-L84-CD2476/2020|EPI_ISL_1060877|2020-12-07|P.1':1.0E-6)[&bootstrap=0]:2.0E-6,'hCoV-19/Brazil/AM-L70-CD1722/2020|EPI_ISL_804823|2020-12-17|P.1':1.0E-6)[&bootstrap=0]:1.0E-6,'hCoV-19/Brazil/BA-58/2021|EPI_ISL_1067728|2021-01-08|P.1':1.0E-6)[&bootstrap=0]:6.1E-5)[&bootstrap=89]:9.9E-5,'15542/Brazil/RJ-RIO_DE_JANEIRO|19-01-2021|P.1':3.5E-5);
  TREE P1_TREE_FIG2 = ((((('hCoV-19/Brazil/RS-00613/2020|EPI_ISL_770565|2020-11-25|P.2':9.9E-5,('hCoV-19/Brazil/AM-L70-CD1728/2020|EPI_ISL_804829|2020-12-18|P.2':3.5E-5,'hCoV-19/Brazil/AM-L84-CD2363/2020|EPI_ISL_1060882|2020-12-21|B.1.1.28':1.0E-6)[&bootstrap=99]:6.9E-5)[&bootstrap=84]:2.0E-6,('hCoV-19/Brazil/PA-IEC176228/2020|EPI_ISL_848608|2020-08-11|P.2':3.3E-5,'hCoV-19/Brazil/PA-IEC-177358/2021|EPI_ISL_918547|2021-01-06|P.2':2.69E-4)[&bootstrap=62]:3.4E-5)[&bootstrap=96]:1.99E-4,(('hCoV-19/Brazil/BA-85/2021|EPI_ISL_1068368|2021-01-26|P.2':2.69E-4,'290590919/Brazil/BA-ITABUNA|23-01-2021|P.2':6.7E-5)[&bootstrap=26]:1.0E-6,(((('290579026/Brazil/BA-ITAPITANGA|20-01-2021|P.2':1.0E-6,'290644005/Brazil/BA-ITAPITANGA|08-02-2021|P.2':2.0E-6)[&bootstrap=87]:6.6E-5,'290632117/Brazil/BA-MARAU|04-02-2021|P.2':2.0E-6)[&bootstrap=3]:1.0E-6,((((('290584151/Brazil/BA-BUERAREMA|21-01-2021|P.2':3.3E-5,('290601204/Brazil/BA-ITABUNA|26-01-2021|P.2':6.7E-5,'290626412/Brazil/BA-ITABUNA|03-02-2021|P.2':9.9E-5)[&bootstrap=54]:1.0E-6)[&bootstrap=51]:1.0E-6,'290645186/Brazil/BA-JUSSARI|08-02-2021|P.2':1.33E-4)[&bootstrap=84]:3.4E-5,'290641625/Brazil/BA-ITABUNA|07-02-2021|P.2':1.33E-4)[&bootstrap=9]:1.0E-6,('290599895/Brazil/BA-CAMACAN|26-01-2021|P.2':1.0E-6,((('290602389/Brazil/BA-ILHEUS|27-01-2021|P.2':3.3E-5,'290641947/Brazil/BA-FLORESTA_AZUL|07-02-2021|P.2':1.97E-4)[&bootstrap=20]:1.0E-6,'290631042/Brazil/BA-ITABUNA|03-02-2021|P.2':1.33E-4)[&bootstrap=14]:3.0E-6,(('290615243/Brazil/BA-ITABUNA|31-01-2021|P.2':1.0E-6,'290634244/Brazil/BA-ITABUNA|04-02-2021|P.2':3.3E-5)[&bootstrap=76]:6.6E-5,('290615248/Brazil/BA-ITABUNA|31-01-2021|P.2':3.4E-5,'290635165/Brazil/BA-ITABUNA|04-02-2021|P.2':1.66E-4)[&bootstrap=77]:6.6E-5)[&bootstrap=11]:1.0E-6)[&bootstrap=0]:1.0E-6)[&bootstrap=0]:1.0E-6)[&bootstrap=58]:2.0E-6,((('290604026/Brazil/BA-ITABUNA|27-01-2021|P.2':2.0E-6,'290606685/Brazil/BA-ITACARE|28-01-2021|P.2':9.9E-5)[&bootstrap=66]:2.0E-6,'290655174/Brazil/BA-ILHEUS|10-02-2021|P.2':3.4E-5)[&bootstrap=47]:1.0E-6,('290608860/Brazil/BA-ITABUNA|28-01-2021|P.2':2.0E-6,'290646014/Brazil/BA-ITABUNA|08-02-2021|P.2':3.4E-5)[&bootstrap=37]:1.0E-6)[&bootstrap=60]:3.4E-5)[&bootstrap=12]:1.0E-6)[&bootstrap=0]:1.0E-6,(('290598242/Brazil/BA-ILHEUS|25-01-2021|P.2':1.0E-6,'290604809/Brazil/BA-ILHEUS|27-01-2021|P.2':2.0E-6)[&bootstrap=62]:3.4E-5,('290641629/Brazil/BA-ITABUNA|07-02-2021|P.2':1.0E-6,'290655584/Brazil/BA-ITABUNA|10-02-2021|P.2':1.0E-6)[&bootstrap=96]:9.9E-5)[&bootstrap=1]:1.0E-6)[&bootstrap=1]:1.0E-6)[&bootstrap=76]:6.6E-5)[&bootstrap=46]:2.0E-6,'10-1361/Brazil/PB-JOAO_PESSOA|2021-01-24|P.2':6.6E-5)[&bootstrap=2]:1.0E-6,(('hCoV-19/Brazil/SP-HIAE-ID12/2020|EPI_ISL_861877|2020-11-11|P.2':1.67E-4,(('hCoV-19/Brazil/PR-28602/2020|EPI_ISL_792646|2020-11-03|P.2':1.0E-6,(('290629922/Brazil/BA-ITABUNA|03-02-2021|P.2':1.0E-6,('290657955/Brazil/BA-ITABUNA|10-02-2021|P.2':6.7E-5,'290672110/Brazil/BA-CORDEIROS|14-02-2021|P.2':3.4E-5)[&bootstrap=82]:1.0E-6)[&bootstrap=79]:1.0E-6,'290630710/Brazil/BA-ITABUNA|03-02-2021|P.2':1.33E-4)[&bootstrap=100]:1.99E-4)[&bootstrap=61]:2.0E-6,'33-1018/Brazil/PB-RIO_TINTO|2020-12-10|P.2':3.3E-5)[&bootstrap=60]:9.9E-5)[&bootstrap=1]:1.0E-6,((('hCoV-19/Brazil/RJ-00540/2020|EPI_ISL_717924|2020-10-29|P.2':1.33E-4,('hCoV-19/Brazil/TO-1185/2020|EPI_ISL_943984|2020-10-26|P.2':8.34E-4,'hCoV-19/Brazil/DF-1028R1/2020|EPI_ISL_882657|2020-07-23|P.2':1.34E-4)[&bootstrap=63]:2.0E-6)[&bootstrap=62]:1.33E-4,(('hCoV-19/Brazil/SP-1410/2021|EPI_ISL_984261|2021-01-12|P.2':6.7E-5,'hCoV-19/Brazil/SP-902/2020|EPI_ISL_861668|2020-11-26|P.2':1.67E-4)[&bootstrap=26]:3.3E-5,'hCoV-19/Brazil/SP-1412/2021|EPI_ISL_984262|2021-01-04|P.2':3.01E-4)[&bootstrap=2]:1.0E-6)[&bootstrap=0]:1.0E-6,('hCoV-19/Brazil/RJ-00544/2020|EPI_ISL_717928|2020-10-27|P.2':9.9E-5,('hCoV-19/Brazil/RJ-00546/2020|EPI_ISL_717930|2020-10-27|P.2':2.0E-4,((('hCoV-19/Brazil/AM-20842980AA/2020|EPI_ISL_1068145|2020-12-09|P.2':2.0E-6,'hCoV-19/Brazil/AM-L81-CD2277/2020|EPI_ISL_1060919|2020-12-23|P.2':1.0E-6)[&bootstrap=61]:1.0E-6,('hCoV-19/Brazil/AM-L81-CD2453/2020|EPI_ISL_1060922|2020-12-31|P.2':1.0E-6,'hCoV-19/Brazil/AM-20843263MS/2020|EPI_ISL_1068153|2020-12-23|P.2':2.0E-6)[&bootstrap=58]:6.7E-5)[&bootstrap=100]:2.35E-4,'hCoV-19/Brazil/CE-IEC-177345/2021|EPI_ISL_918541|2021-01-04|P.2':1.68E-4)[&bootstrap=83]:1.0E-6)[&bootstrap=76]:1.0E-6)[&bootstrap=75]:3.4E-5)[&bootstrap=0]:1.0E-6)[&bootstrap=1]:1.0E-6)[&bootstrap=1]:1.0E-6,(((((((((((((('hCoV-19/Brazil/RJ-00568/2020|EPI_ISL_717952|2020-11-04|P.2':1.0E-6,(((((('hCoV-19/Brazil/SP-1076/2021|EPI_ISL_940628|2021-01-22|P.2':1.99E-4,('hCoV-19/Brazil/SP-1396/2021|EPI_ISL_984249|2021-01-11|P.2':2.33E-4,'hCoV-19/Brazil/SP-879/2020|EPI_ISL_755645|2020-12-08|P.2':2.31E-4)[&bootstrap=7]:2.0E-6)[&bootstrap=0]:2.0E-6,'15557/Brazil/RJ-BELFORD_ROXO|27-01-2021|P.2':2.0E-4)[&bootstrap=0]:6.6E-5,('hCoV-19/Brazil/SP-912/2020|EPI_ISL_836143|2020-12-07|P.2':1.0E-6,'15568/Brazil/RJ-RIO_DE_JANEIRO|03-02-2021|P.2':1.0E-4)[&bootstrap=80]:3.4E-5)[&bootstrap=0]:2.0E-6,'hCoV-19/Brazil/SP-1005/2021|EPI_ISL_861683|2021-01-04|P.2':1.67E-4)[&bootstrap=0]:1.0E-6,'hCoV-19/Brazil/SP-1041/2021|EPI_ISL_906072|2021-01-19|P.2':2.66E-4)[&bootstrap=0]:1.0E-6,'hCoV-19/Brazil/PA-IEC-177362/2021|EPI_ISL_918548|2021-01-07|P.2':6.7E-5)[&bootstrap=0]:1.0E-6)[&bootstrap=0]:1.0E-6,'hCoV-19/Brazil/CE-IEC-177340/2021|EPI_ISL_918537|2021-01-07|P.2':1.34E-4)[&bootstrap=0]:1.0E-6,'15562/Brazil/RJ-DUQUE_DE_CAXIAS|29-01-2021|P.2':1.34E-4)[&bootstrap=0]:1.0E-6,'15546/Brazil/RJ-RIO_DE_JANEIRO|22-01-2021|P.2':1.01E-4)[&bootstrap=0]:1.0E-6,'15556/Brazil/RJ-RIO_DE_JANEIRO|25-01-2021|P.2':3.4E-5)[&bootstrap=0]:1.0E-6,'34-1021/Brazil/PB-CABEDELO|2020-12-10|P.2':1.72E-4)[&bootstrap=0]:1.0E-6,'15570/Brazil/RJ-RIO_DE_JANEIRO|05-02-2021|P.2':1.0E-6)[&bootstrap=0]:1.0E-6,('15540/Brazil/RJ-RIO_DE_JANEIRO|19-01-2021|P.2':3.0E-6,'15561/Brazil/RJ-RIO_DE_JANEIRO|29-01-2021|P.2':1.01E-4)[&bootstrap=47]:3.4E-5)[&bootstrap=0]:2.0E-6,('15563/Brazil/RJ-RIO_DE_JANEIRO|29-01-2021|P.2':6.8E-5,'290655834/Brazil/BA-FLORESTA_AZUL|10-02-2021|P.2':1.66E-4)[&bootstrap=48]:6.6E-5)[&bootstrap=0]:1.0E-6,('15554/Brazil/RJ-BELFORD_ROXO|25-01-2021|P.2':3.0E-4,'15564/Brazil/RJ-NOVA_IGUACU|29-01-2021|P.2':1.66E-4)[&bootstrap=47]:3.3E-5)[&bootstrap=0]:1.0E-6,('290591423/Brazil/BA-ITABUNA|24-01-2021|P.2':1.0E-6,'290615214/Brazil/BA-ITABUNA|31-01-2021|P.2':6.7E-5)[&bootstrap=67]:6.7E-5)[&bootstrap=0]:1.0E-6,'290618277/Brazil/BA-JUSSARI|31-01-2021|P.2':2.01E-4)[&bootstrap=0]:1.0E-6,('hCoV-19/Brazil/AP-IEC-177402/2021|EPI_ISL_918559|2021-01-03|P.2':1.68E-4,'hCoV-19/Brazil/RS-00655/2020|EPI_ISL_770552|2020-11-25|P.2':3.4E-5)[&bootstrap=39]:2.0E-6)[&bootstrap=0]:3.0E-6,(((('hCoV-19/Brazil/RJ-00542/2020|EPI_ISL_717926|2020-10-26|P.2':1.0E-4,'hCoV-19/Brazil/RJ-00541/2020|EPI_ISL_717925|2020-10-09|P.2':1.0E-6)[&bootstrap=63]:3.4E-5,'hCoV-19/Brazil/RJ-00545/2020|EPI_ISL_717929|2020-10-27|P.2':1.99E-4)[&bootstrap=17]:6.6E-5,'66880/Brazil/RN-NATAL|2021-01-26|P.2':9.9E-5)[&bootstrap=0]:1.0E-6,(((('hCoV-19/Brazil/RJ-00565/2020|EPI_ISL_717949|2020-11-03|P.2':6.6E-5,('hCoV-19/Brazil/RS-8629/2021|EPI_ISL_983864|2021-02-02|P.2':3.67E-4,'15558/Brazil/RJ-RIO_DE_JANEIRO|27-01-2021|P.2':2.0E-6)[&bootstrap=61]:1.0E-6)[&bootstrap=58]:6.6E-5,'15550/Brazil/RJ-RIO_DE_JANEIRO|25-01-2021|P.2':2.1E-4)[&bootstrap=16]:2.0E-6,(('hCoV-19/Brazil/AM-L70-CD1729/2020|EPI_ISL_804818|2020-12-17|B.1.1.28':1.0E-6,('15549/Brazil/RJ-RIO_DE_JANEIRO|25-01-2021|P.2':1.03E-4,'15553/Brazil/RJ-RIO_DE_JANEIRO|25-01-2021|P.2':3.99E-4)[&bootstrap=36]:3.4E-5)[&bootstrap=0]:1.0E-6,('31-1369/Brazil/PB-QUEIMADAS|2021-01-26|P.2':1.66E-4,'15539/Brazil/RJ-NOVA_IGUACU|19-01-2021|P.2':3.4E-5)[&bootstrap=86]:1.66E-4)[&bootstrap=0]:1.0E-6)[&bootstrap=0]:1.0E-6,((((((('hCoV-19/Brazil/RS-31784/2020|EPI_ISL_832010|2020-10-14|P.2':1.0E-4,(((('hCoV-19/Brazil/PR-28601/2020|EPI_ISL_792645|2020-10-27|P.2':3.4E-5,('15536/Brazil/RJ-RIO_DE_JANEIRO|18-01-2021|P.2':1.0E-6,'15537/Brazil/RJ-RIO_DE_JANEIRO|18-01-2021|P.2':1.0E-6)[&bootstrap=100]:2.66E-4)[&bootstrap=48]:2.0E-6,'hCoV-19/Brazil/AM-1039/2021|EPI_ISL_906070|2021-01-18|P.2':3.32E-4)[&bootstrap=6]:1.0E-6,('hCoV-19/Brazil/SP-1010/2021|EPI_ISL_882668|2021-01-10|P.2':1.01E-4,'hCoV-19/Brazil/SP-984/2020|EPI_ISL_861677|2020-12-23|P.2':2.77E-4)[&bootstrap=82]:5.6E-5)[&bootstrap=2]:6.6E-5,'hCoV-19/Brazil/RS-00639/2020|EPI_ISL_770587|2020-11-25|P.2':3.65E-4)[&bootstrap=0]:1.0E-6)[&bootstrap=0]:1.0E-6,(((('hCoV-19/Brazil/RS-00629/2020|EPI_ISL_770578|2020-11-24|P.2':2.66E-4,('hCoV-19/Brazil/AM-21143316HC/2021|EPI_ISL_1068259|2021-01-04|P.2':1.34E-4,'hCoV-19/Brazil/TO-1187R2/2020|EPI_ISL_943986|2020-12-22|P.2':6.7E-5)[&bootstrap=66]:1.0E-6)[&bootstrap=47]:2.0E-6,'hCoV-19/Brazil/CE-IEC-177341/2021|EPI_ISL_918538|2021-01-07|P.2':1.68E-4)[&bootstrap=0]:1.0E-6,((('hCoV-19/Brazil/RS-00642/2020|EPI_ISL_770589|2020-11-25|P.2':2.33E-4,('hCoV-19/Brazil/RS-82920/2020|EPI_ISL_943607|2020-11-20|P.2':2.0E-6,'hCoV-19/Brazil/RS-82973/2020|EPI_ISL_943608|2020-11-18|P.2':3.37E-4)[&bootstrap=93]:2.0E-6)[&bootstrap=84]:3.4E-5,'hCoV-19/Brazil/RS-83356/2020|EPI_ISL_943604|2020-11-20|P.2':1.36E-4)[&bootstrap=12]:2.0E-6,'hCoV-19/Brazil/RS-00679/2020|EPI_ISL_770618|2020-11-27|P.2':1.99E-4)[&bootstrap=0]:1.0E-6)[&bootstrap=0]:1.0E-6,'hCoV-19/Brazil/RS-31800/2020|EPI_ISL_832013|2020-10-13|B.1.1.29':2.0E-6)[&bootstrap=0]:1.0E-6)[&bootstrap=0]:1.0E-6,(('hCoV-19/Brazil/RS-00614/2020|EPI_ISL_770566|2020-11-24|P.2':1.66E-4,((('hCoV-19/Brazil/SP-915/2020|EPI_ISL_836977|2020-12-08|P.2':2.0E-6,'hCoV-19/Brazil/SP-1008/2021|EPI_ISL_882669|2021-01-11|P.2':1.0E-4)[&bootstrap=62]:6.6E-5,('hCoV-19/Brazil/RS-8584/2021|EPI_ISL_983863|2021-02-01|P.2':2.67E-4,(('hCoV-19/Brazil/RS-8648/2021|EPI_ISL_983867|2021-02-01|P.2':3.35E-4,('hCoV-19/Brazil/RS-83150/2020|EPI_ISL_943612|2020-11-19|P.2':1.38E-4,'hCoV-19/Brazil/PR-28607/2020|EPI_ISL_792651|2020-11-23|P.2':2.0E-6)[&bootstrap=45]:1.0E-6)[&bootstrap=47]:3.4E-5,('hCoV-19/Brazil/AM-21143607WL/2021|EPI_ISL_1068277|2021-01-13|P.2':1.0E-6,'hCoV-19/Brazil/AM-L81-CD2655/2021|EPI_ISL_1060909|2021-01-04|B.1.1.28':7.0E-5)[&bootstrap=95]:1.01E-4)[&bootstrap=27]:1.0E-6)[&bootstrap=32]:2.0E-6)[&bootstrap=14]:3.4E-5,'hCoV-19/Brazil/RS-00631/2020|EPI_ISL_779159|2020-11-25|P.2':1.33E-4)[&bootstrap=0]:1.0E-6)[&bootstrap=0]:3.0E-6,'40-960/Brazil/PB-JOAO_PESSOA|2020-12-03|P.2':3.4E-5)[&bootstrap=0]:1.0E-6)[&bootstrap=0]:1.0E-6,(((((((('hCoV-19/Brazil/BA-2/2020|EPI_ISL_756294|2020-10-26|P.2':1.0E-6,'hCoV-19/Brazil/SP-HIAE-ID07/2020|EPI_ISL_861872|2020-11-13|P.2':2.01E-4)[&bootstrap=76]:6.7E-5,(('hCoV-19/Brazil/PA-IEC-177049/2020|EPI_ISL_918529|2020-12-19|P.2':1.34E-4,'hCoV-19/USA/VA-DCLS-2497/2020|EPI_ISL_942395|2020-11-10|P.2':2.0E-6)[&bootstrap=40]:1.57E-4,'hCoV-19/Brazil/PR-28606/2020|EPI_ISL_792650|2020-11-23|P.2':1.02E-4)[&bootstrap=4]:1.0E-6)[&bootstrap=1]:1.0E-6,'hCoV-19/Brazil/RS-83139/2020|EPI_ISL_943610|2020-11-18|P.2':1.34E-4)[&bootstrap=0]:1.0E-6,'hCoV-19/Brazil/SP-HIAE-ID18/2020|EPI_ISL_861883|2020-11-22|P.2':1.01E-4)[&bootstrap=0]:1.0E-6,('hCoV-19/Brazil/RS-00616/2020|EPI_ISL_770568|2020-11-25|P.2':3.0E-6,'hCoV-19/Brazil/RS-00601/2020|EPI_ISL_779155|2020-11-23|P.2':1.0E-6)[&bootstrap=55]:6.7E-5)[&bootstrap=0]:1.0E-6,'16-1249/Brazil/PB-JOAO_PESSOA|2021-01-09|P.2':2.0E-4)[&bootstrap=0]:2.0E-6,'hCoV-19/Brazil/RJ-00539/2020|EPI_ISL_717923|2020-11-05|B.1.1.28':1.02E-4)[&bootstrap=0]:1.0E-6,'290591422/Brazil/BA-ITABUNA|24-01-2021|P.2':1.66E-4)[&bootstrap=0]:3.0E-6)[&bootstrap=0]:3.4E-5,((((((('hCoV-19/Brazil/AP-IEC-177386/2020|EPI_ISL_918553|2020-12-08|P.2':3.4E-5,'66846/Brazil/RN-NATAL|2021-01-26|P.2':1.0E-4)[&bootstrap=49]:3.4E-5,('66834/Brazil/RN-NATAL|2021-01-26|P.2':1.0E-6,'66852/Brazil/RN-NATAL|2021-01-26|P.2':6.7E-5)[&bootstrap=99]:1.66E-4)[&bootstrap=3]:1.0E-6,('66875/Brazil/RN-NATAL|2021-01-26|P.2':1.0E-6,('68062/Brazil/RN-NATAL|2021-01-29|P.2':6.7E-5,'68066/Brazil/RN-NATAL|2021-01-29|P.2':1.33E-4)[&bootstrap=59]:1.0E-6)[&bootstrap=61]:3.3E-5)[&bootstrap=1]:1.0E-6,('66878/Brazil/RN-NATAL|2021-01-26|P.2':2.0E-6,'68115/Brazil/RN-NATAL|2021-01-28|P.2':1.01E-4)[&bootstrap=2]:1.0E-6)[&bootstrap=1]:1.0E-6,('66870/Brazil/RN-NATAL|2021-01-26|P.2':2.0E-6,'66883/Brazil/RN-NATAL|2021-01-26|P.2':2.66E-4)[&bootstrap=11]:1.0E-6)[&bootstrap=43]:6.6E-5,'31-1263/Brazil/PB-CAMPINA_GRANDE|2021-01-11|P.2':2.66E-4)[&bootstrap=26]:1.0E-6,(('44-1282/Brazil/PB-AREIA|2021-01-13|P.2':1.0E-4,'290579264/Brazil/BA-ITABUNA|20-01-2021|P.2':2.0E-6)[&bootstrap=37]:3.4E-5,'290671907/Brazil/BA-ITABUNA|14-02-2021|P.2':2.0E-6)[&bootstrap=14]:3.4E-5)[&bootstrap=27]:3.3E-5)[&bootstrap=0]:1.0E-6,(((((('hCoV-19/Brazil/RS-00605/2020|EPI_ISL_770557|2020-11-24|P.2':1.33E-4,'15548/Brazil/RJ-RIO_DE_JANEIRO|25-01-2021|P.2':1.33E-4)[&bootstrap=26]:3.4E-5,'hCoV-19/Brazil/RS-00632/2020|EPI_ISL_770580|2020-11-25|P.2':1.0E-4)[&bootstrap=0]:3.4E-5,((('hCoV-19/Brazil/PB-29647/2020|EPI_ISL_792635|2020-11-10|P.2':2.36E-4,'hCoV-19/Brazil/SP-986/2020|EPI_ISL_861679|2020-12-28|P.2':2.14E-4)[&bootstrap=27]:1.0E-6,'290633180/Brazil/BA-PAU_BRASIL|04-02-2021|P.2':3.32E-4)[&bootstrap=2]:5.2E-5,(('66853/Brazil/RN-NATAL|2021-01-26|P.2':9.9E-5,'66867/Brazil/RN-NATAL|2021-01-26|P.2':1.33E-4)[&bootstrap=60]:3.4E-5,'68580/Brazil/RN-NATAL|2021-02-01|P.2':2.0E-4)[&bootstrap=50]:6.6E-5)[&bootstrap=0]:2.0E-6)[&bootstrap=0]:1.0E-6,((('hCoV-19/Brazil/PA-IEC176585/2020|EPI_ISL_848560|2020-10-19|P.2':1.0E-6,('hCoV-19/Brazil/AM-IEC-177289/2020|EPI_ISL_918534|2020-12-21|P.2':2.02E-4,'hCoV-19/Brazil/PA-IEC-177356/2021|EPI_ISL_918545|2021-01-06|P.2':2.35E-4)[&bootstrap=88]:3.4E-5)[&bootstrap=63]:3.4E-5,(((('hCoV-19/Brazil/SP-1397/2021|EPI_ISL_984250|2021-01-09|P.2':2.98E-4,'hCoV-19/Brazil/AP-IEC-177397/2021|EPI_ISL_918557|2021-01-02|P.2':6.7E-5)[&bootstrap=23]:1.0E-6,'hCoV-19/Brazil/AP-IEC-177409/2021|EPI_ISL_918561|2021-01-10|P.2':3.02E-4)[&bootstrap=14]:2.0E-6,'hCoV-19/Brazil/AP-IEC-177400/2021|EPI_ISL_918558|2021-01-02|P.2':2.01E-4)[&bootstrap=10]:1.0E-6,'hCoV-19/Brazil/PB-23855-R2/2020|EPI_ISL_792562|2020-10-13|P.2':3.4E-5)[&bootstrap=32]:1.0E-6)[&bootstrap=49]:6.6E-5,('15544/Brazil/RJ-RIO_DE_JANEIRO|21-01-2021|P.2':6.7E-5,'15569/Brazil/RJ-MAGE|05-02-2021|P.2':6.7E-5)[&bootstrap=97]:2.33E-4)[&bootstrap=0]:1.0E-6)[&bootstrap=0]:1.0E-6,((((('hCoV-19/Brazil/RJ-00547/2020|EPI_ISL_717931|2020-10-27|P.2':3.4E-5,('hCoV-19/Brazil/RJ-00536/2020|EPI_ISL_717921|2020-10-26|P.2':1.0E-6,'hCoV-19/Brazil/GO-1190R2/2020|EPI_ISL_943989|2020-12-18|P.2':1.66E-4)[&bootstrap=50]:1.0E-6)[&bootstrap=46]:6.6E-5,('hCoV-19/Brazil/SP-1404/2021|EPI_ISL_984255|2021-01-04|P.2':1.99E-4,(('hCoV-19/Brazil/CE-IEC-177339/2020|EPI_ISL_918536|2020-04-15|P.2':2.01E-4,'15560/Brazil/RJ-RIO_DE_JANEIRO|29-01-2021|P.2':1.33E-4)[&bootstrap=33]:1.0E-6,('290616337/Brazil/BA-ITABUNA|01-02-2021|P.2':1.0E-6,'290632207/Brazil/BA-ITABUNA|04-02-2021|P.2':1.0E-6)[&bootstrap=88]:3.4E-5)[&bootstrap=31]:1.0E-6)[&bootstrap=47]:2.0E-6)[&bootstrap=31]:2.0E-6,(((('66868/Brazil/RN-NATAL|2021-01-26|P.2':1.0E-6,'68508/Brazil/RN-NATAL|2021-02-01|P.2':6.7E-5)[&bootstrap=13]:1.0E-6,'68107/Brazil/RN-NATAL|2021-01-29|P.2':1.0E-6)[&bootstrap=13]:1.0E-6,('68109/Brazil/RN-NATAL|2021-01-29|P.2':1.0E-6,'68497/Brazil/RN-NATAL|2021-02-01|P.2':1.0E-6)[&bootstrap=19]:1.0E-6)[&bootstrap=39]:1.0E-6,('68507/Brazil/RN-NATAL|2021-02-01|P.2':6.7E-5,'68757/Brazil/RN-NATAL|2021-02-01|P.2':1.0E-6)[&bootstrap=45]:1.0E-6)[&bootstrap=99]:2.0E-4)[&bootstrap=6]:1.0E-6,(((((('hCoV-19/Brazil/SP-HIAE-ID22/2020|EPI_ISL_861887|2020-11-16|P.2':1.0E-6,'07-1353/Brazil/PB-CABEDELO|2021-01-23|P.2':2.33E-4)[&bootstrap=62]:2.0E-6,'09-1017/Brazil/PB-SAO_JOSE_DO_BREJO_DO_CRUZ|2020-12-09|P.2':1.33E-4)[&bootstrap=88]:1.33E-4,'hCoV-19/Brazil/SP-BT13024/2021|EPI_ISL_1000677|2021-01-22|P.2':5.03E-4)[&bootstrap=42]:3.3E-5,('17-1281/Brazil/PB-JOAO_PESSOA|2021-01-13|P.2':9.9E-5,(('25-1263/Brazil/PB-QUEIMADAS|2021-01-12|P.2':3.4E-5,'68568/Brazil/RN-NATAL|2021-02-01|P.2':1.0E-6)[&bootstrap=45]:1.0E-6,'36-1369/Brazil/PB-RIO_TINTO|2021-01-27|P.2':1.01E-4)[&bootstrap=53]:1.0E-6)[&bootstrap=75]:6.7E-5)[&bootstrap=38]:2.0E-6,'hCoV-19/Brazil/SP-892/2020|EPI_ISL_861675|2020-12-16|P.2':9.9E-5)[&bootstrap=36]:1.0E-6,'hCoV-19/Brazil/PA-IEC-177357/2021|EPI_ISL_918546|2021-01-05|P.2':1.34E-4)[&bootstrap=35]:2.0E-6)[&bootstrap=0]:1.0E-6,(('hCoV-19/Brazil/RJ-00573/2020|EPI_ISL_717957|2020-11-05|P.2':1.0E-6,(((('hCoV-19/Brazil/SP-911/2020|EPI_ISL_833158|2020-11-30|P.2':1.67E-4,('hCoV-19/Brazil/SP-1215/2021|EPI_ISL_977489|2021-01-28|P.2':1.67E-4,'hCoV-19/Brazil/SP-876/2020|EPI_ISL_755642|2020-12-05|P.2':1.99E-4)[&bootstrap=24]:2.0E-6)[&bootstrap=31]:3.9E-5,'hCoV-19/Brazil/AM-L84-CD2669/2020|EPI_ISL_1060921|2020-12-02|P.2':1.38E-4)[&bootstrap=25]:2.7E-5,'hCoV-19/Brazil/SP-887/2020|EPI_ISL_755653|2020-12-12|P.2':1.01E-4)[&bootstrap=29]:1.0E-6,'41-1369/Brazil/PB-CAMPINA_GRANDE|2021-01-26|P.2':1.99E-4)[&bootstrap=35]:3.0E-6)[&bootstrap=41]:3.4E-5,('hCoV-19/Brazil/AM-996/2020|EPI_ISL_833175|2020-12-22|P.2':2.0E-6,('hCoV-19/Brazil/AM-L71-CD1742/2020|EPI_ISL_804816|2020-12-22|P.2':1.0E-6,'hCoV-19/Brazil/AM-L70-CD1719/2020|EPI_ISL_804827|2020-12-15|P.2':1.0E-6)[&bootstrap=93]:1.0E-6)[&bootstrap=91]:1.67E-4)[&bootstrap=1]:1.0E-6)[&bootstrap=0]:1.0E-6)[&bootstrap=0]:1.0E-6,((('hCoV-19/Brazil/RJ-00555/2020|EPI_ISL_717939|2020-10-29|P.2':2.0E-6,'68749/Brazil/RN-NATAL|2021-02-01|P.2':3.34E-4)[&bootstrap=90]:1.66E-4,((('hCoV-19/Brazil/RJ-00564/2020|EPI_ISL_717948|2020-11-03|P.2':6.6E-5,'15555/Brazil/RJ-RIO_DE_JANEIRO|25-01-2021|P.2':3.0E-6)[&bootstrap=88]:6.6E-5,(('290615277/Brazil/BA-ITABUNA|31-01-2021|P.2':1.0E-4,'290656998/Brazil/BA-ITABUNA|10-02-2021|P.2':6.6E-5)[&bootstrap=97]:1.0E-6,'290619370/Brazil/BA-ITABUNA|31-01-2021|P.2':3.4E-5)[&bootstrap=98]:1.99E-4)[&bootstrap=38]:1.0E-6,'hCoV-19/Brazil/RJ-00571/2020|EPI_ISL_717955|2020-11-05|P.2':1.66E-4)[&bootstrap=37]:3.4E-5)[&bootstrap=1]:1.0E-6,(((('hCoV-19/Brazil/RJ-00566/2020|EPI_ISL_717950|2020-11-03|P.2':3.4E-5,('hCoV-19/Brazil/AL-30270/2020|EPI_ISL_792642|2020-12-04|P.2':3.5E-5,'15551/Brazil/RJ-RIO_DE_JANEIRO|25-01-2021|P.2':3.4E-5)[&bootstrap=37]:1.0E-6)[&bootstrap=29]:1.0E-6,'31-1253/Brazil/PB-CABEDELO|2021-01-10|P.2':3.0E-6)[&bootstrap=14]:1.0E-6,(('20-1353/Brazil/PB-SAPE|2021-01-25|P.2':1.0E-6,'25-1329/Brazil/PB-SAPE|2021-01-21|P.2':3.0E-6)[&bootstrap=95]:2.0E-6,'23-1353/Brazil/PB-BAYEUX|2021-01-25|P.2':1.33E-4)[&bootstrap=71]:1.0E-4)[&bootstrap=6]:1.0E-6,('40-1330/Brazil/PB-BAYEUX|2021-01-21|P.2':3.4E-5,'68501/Brazil/RN-NATAL|2021-02-01|P.2':3.65E-4)[&bootstrap=6]:1.0E-6)[&bootstrap=48]:6.6E-5)[&bootstrap=0]:1.0E-6)[&bootstrap=0]:1.0E-6)[&bootstrap=0]:1.0E-6,(('hCoV-19/Brazil/RJ-00554/2020|EPI_ISL_717938|2020-10-29|P.2':1.0E-4,('hCoV-19/Brazil/RJ-00558/2020|EPI_ISL_717942|2020-11-03|P.2':3.4E-5,'hCoV-19/Brazil/SP-BT12896/2021|EPI_ISL_1000675|2021-01-16|P.2':6.8E-5)[&bootstrap=1]:1.0E-6)[&bootstrap=0]:1.0E-6,('290582942/Brazil/BA-PAU_BRASIL|21-01-2021|P.2':2.99E-4,((('hCoV-19/Brazil/RJ-00553/2020|EPI_ISL_717937|2020-10-29|P.2':2.0E-6,'10-1017/Brazil/PB-SOSSEGO|2020-12-09|P.2':6.7E-5)[&bootstrap=27]:1.0E-6,(('hCoV-19/Brazil/AM-L81-CD2458/2020|EPI_ISL_1060905|2020-12-23|P.2':1.0E-6,'44-1353/Brazil/PB-JOAO_PESSOA|2021-01-25|P.2':2.34E-4)[&bootstrap=70]:2.0E-6,'15538/Brazil/RJ-NOVA_IGUACU|18-01-2021|P.2':1.0E-4)[&bootstrap=49]:1.0E-6)[&bootstrap=89]:1.99E-4,(('hCoV-19/Brazil/RJ-00563/2020|EPI_ISL_717947|2020-11-03|P.2':1.0E-6,'hCoV-19/Brazil/RJ-00572/2020|EPI_ISL_717956|2020-11-05|P.2':1.0E-6)[&bootstrap=88]:1.66E-4,(('15545/Brazil/RJ-RIO_DE_JANEIRO|22-01-2021|P.2':2.34E-4,'290581924/Brazil/BA-ITAJUIPE|20-01-2021|P.2':1.33E-4)[&bootstrap=50]:3.4E-5,('15543/Brazil/RJ-RIO_DE_JANEIRO|21-01-2021|P.2':6.7E-5,('05-1021/Brazil/PB-ALAGOA_GRANDE|2020-12-10|P.2':1.67E-4,('15541/Brazil/RJ-RIO_DE_JANEIRO|19-01-2021|P.2':6.7E-5,('hCoV-19/Brazil/AM-20143423LL/2020|EPI_ISL_1068115|2020-12-28|P.2':1.02E-4,('hCoV-19/Brazil/AM-L87-CD2415/2020|EPI_ISL_1061032|2020-12-16|P.2':1.0E-6,'hCoV-19/Brazil/AM-L81-CD2435/2020|EPI_ISL_1060917|2020-12-21|P.2':1.0E-6)[&bootstrap=93]:1.35E-4)[&bootstrap=67]:1.0E-6)[&bootstrap=49]:1.0E-6)[&bootstrap=44]:1.0E-6)[&bootstrap=37]:3.4E-5)[&bootstrap=25]:1.0E-6)[&bootstrap=24]:2.0E-6)[&bootstrap=25]:1.0E-6)[&bootstrap=1]:3.0E-6)[&bootstrap=0]:1.0E-6)[&bootstrap=0]:1.0E-6)[&bootstrap=0]:1.0E-6)[&bootstrap=0]:1.0E-6)[&bootstrap=18]:6.6E-5);

END;
